# Supplementary material for: Bis(μ-diisopropyl­phosphanido-κ2 P:P)bis­[hydrido(triisopropyl­phosphane-κP)platinum(II)]
Source: Acta Crystallogr Sect E Struct Rep Online. 2012 May 26;68(Pt 6):m808. doi: 10.1107/S1600536812022829 (PMC3379133; doi:10.1107/S1600536812022829)
Supplement: Supplementary file 1 [file e-68-0m808-sup1.cif]

##############################################################################
#                                                                            #
# This CIF contains the data in a paper accepted for publication in          #
# Acta Crystallographica Section E. It conforms to the requirements of       #
# Notes for Authors for Acta Crystallographica Section E, and has been       #
# peer reviewed under the auspices of the IUCr Commission on Journals.       #
#                                                                            #
# Full details of the Crystallographic Information File format               #
# are given in the paper "The Crystallographic Information File (CIF):       #
# a New Standard Archive File for Crystallography" by S. R. Hall, F. H.      #
# Allen and I. D. Brown [Acta Cryst. (1991), A47, 655-685].                  #
#                                                                            #
# The current version of the core CIF dictionary is obtainable from          #
# ftp://ftp.iucr.org/pub/cif_core.dic.                                       #
#                                                                            #
# Software is freely available for graphical display of the structure(s)     #
# in this CIF. For information consult the CIF software page                 #
# http://www.iucr.org/resources/cif/software.                                #
#                                                                            #
# This file may be used for bona fide research purposes within the           #
# scientific community so long as proper attribution is given to the journal # 
# article from which it was obtained.                                        #
#                                                                            #
##############################################################################
data_I
_audit_creation_method     SHELXL-97
_chemical_name_systematic
;
 Bis(\m-diisopropylphosphanido-
\k^2^<i>P</i>:<i>P</i>)bis[hydrido(triisopropylphosphane-
\k<i>P</i>)platinum(II)]
;
_chemical_name_common     ?
_chemical_formula_moiety     'C30 H72 P4 Pt2'
_chemical_formula_sum     'C30 H72 P4 Pt2'
_chemical_formula_iupac     '[Pt2 (C6 H14 P)2 H2 (C9 H21 P)2]'
_chemical_formula_weight     946.94
_chemical_melting_point     ?
_symmetry_cell_setting     monoclinic
_symmetry_space_group_name_H-M     'P 21/n'
_symmetry_space_group_name_Hall     '-P 2yn'
loop_
    _symmetry_equiv_pos_as_xyz
    'x, y, z'
    '-x+1/2, y+1/2, -z+1/2'
    '-x, -y, -z'
    'x-1/2, -y-1/2, z-1/2'
_cell_length_a     8.8301(3)
_cell_length_b     14.8153(5)
_cell_length_c     14.1688(5)
_cell_angle_alpha     90.00
_cell_angle_beta     90.097(2)
_cell_angle_gamma     90.00
_cell_volume     1853.57(11)
_cell_formula_units_Z     2
_cell_measurement_reflns_used     8162
_cell_measurement_theta_min     2.69
_cell_measurement_theta_max     26.69
_cell_measurement_temperature     100(2)
_exptl_crystal_description     'needle'
_exptl_crystal_colour     'colourless'
_exptl_crystal_size_max     0.53
_exptl_crystal_size_mid     0.13
_exptl_crystal_size_min     0.11
_exptl_crystal_density_diffrn     1.697
_exptl_crystal_density_meas     ?
_exptl_crystal_density_method     'not measured'
_exptl_crystal_F_000     936
_exptl_absorpt_coefficient_mu     7.729
_exptl_absorpt_correction_type     multi-scan
_exptl_absorpt_process_details     '(SADABS; Bruker, 2008)'
_exptl_absorpt_correction_T_min     0.3602
_exptl_absorpt_correction_T_max     0.7454
_exptl_special_details
;
The crystal was immersed in a film of perfluoropolyether oil, mounted on a
polyimide microloop (MicroMounts of MiTeGen) and transferred to stream of cold
nitrogen (Oxford Cryostream 700).
;
_diffrn_ambient_temperature     100(2)
_diffrn_radiation_type     MoK\a
_diffrn_radiation_wavelength     0.71073
_diffrn_radiation_source     'rotating anode'
_diffrn_radiation_monochromator     'multi-layer mirror'
_diffrn_measurement_device_type     'Bruker X8 APEXII'
_diffrn_measurement_method     '\f and \w scans'
_diffrn_detector_area_resol_mean     8.333
_diffrn_reflns_number     38282
_diffrn_reflns_av_R_equivalents     0.0509
_diffrn_reflns_av_sigmaI/netI     0.0284
_diffrn_reflns_theta_min     1.99
_diffrn_reflns_theta_max     26.75
_diffrn_reflns_theta_full     26.00
_diffrn_measured_fraction_theta_max     1.000
_diffrn_measured_fraction_theta_full     1.000
_diffrn_reflns_limit_h_min     -11
_diffrn_reflns_limit_h_max     11
_diffrn_reflns_limit_k_min     -18
_diffrn_reflns_limit_k_max     18
_diffrn_reflns_limit_l_min     -17
_diffrn_reflns_limit_l_max     17
_diffrn_standards_number     ?
_diffrn_standards_interval_count     ?
_diffrn_standards_interval_time     ?
_diffrn_standards_decay_%     ?
_refine_special_details
;
Refinement of <i>F</i>^2^ against ALL reflections. The weighted <i>R</i>-factor
<i>wR</i> and goodness of fit <i>S</i> are based on <i>F</i>^2^, conventional
<i>R</i>-factors <i>R</i> are based on <i>F</i>, with <i>F</i> set to zero for
negative <i>F</i>^2^. The threshold expression of <i>F</i>^2^ >
\s(<i>F</i>^2^) is used only for calculating <i>R</i>-factors(gt) <i>etc</i>.
and is not relevant to the choice of reflections for refinement.
<i>R</i>-factors based on <i>F</i>^2^ are statistically about twice as large
as those based on <i>F</i>, and <i>R</i>- factors based on ALL data will be
even larger.
;
_reflns_number_total     3943
_reflns_number_gt     3478
_reflns_threshold_expression     I>2sigma(I)
_refine_ls_structure_factor_coef     Fsqd
_refine_ls_matrix_type     full
_refine_ls_R_factor_all     0.0230
_refine_ls_R_factor_gt     0.0178
_refine_ls_wR_factor_gt     0.0369
_refine_ls_wR_factor_ref     0.0382
_refine_ls_goodness_of_fit_ref     1.026
_refine_ls_restrained_S_all     1.026
_refine_ls_number_reflns     3943
_refine_ls_number_parameters     177
_refine_ls_number_restraints     0
_refine_ls_hydrogen_treatment     mixed
_refine_ls_weighting_scheme     calc
_refine_ls_weighting_details
         'calc w=1/[\s^2^(Fo^2^)+(0.0141P)^2^+0.9947P] where P=(Fo^2^+2Fc^2^)/3'
_atom_sites_solution_hydrogens     geom
_atom_sites_solution_primary     direct
_atom_sites_solution_secondary     difmap
_refine_ls_shift/su_max     0.009
_refine_ls_shift/su_mean     0.000
_refine_diff_density_max     0.719
_refine_diff_density_min     -0.657
_refine_ls_extinction_method     none
_refine_ls_extinction_coef     ?
loop_
    _atom_type_symbol
    _atom_type_description
    _atom_type_scat_dispersion_real
    _atom_type_scat_dispersion_imag
    _atom_type_scat_source
    'C' 'C' 0.0033 0.0016
                         'International Tables Vol C Tables 4.2.6.8 and 6.1.1.4'
    'H' 'H' 0.0000 0.0000
                         'International Tables Vol C Tables 4.2.6.8 and 6.1.1.4'
    'P' 'P' 0.1023 0.0942
                         'International Tables Vol C Tables 4.2.6.8 and 6.1.1.4'
    'Pt' 'Pt' -1.7033 8.3905
                         'International Tables Vol C Tables 4.2.6.8 and 6.1.1.4'
_computing_data_collection     'APEX2 (Bruker, 2010)'
_computing_cell_refinement     'SAINT-Plus (Bruker, 2010)'
_computing_data_reduction     'SAINT-Plus (Bruker, 2010)'
_computing_structure_solution     'SHELXS97 (Sheldrick, 2008)'
_computing_structure_refinement     'SHELXL97 (Sheldrick, 2008)'
_computing_molecular_graphics     'XP in SHELXTL (Sheldrick, 2008)'
_computing_publication_material     'SHELXL97 (Sheldrick, 2008)'
loop_
    _atom_site_type_symbol
    _atom_site_label
    _atom_site_fract_x
    _atom_site_fract_y
    _atom_site_fract_z
    _atom_site_U_iso_or_equiv
    _atom_site_adp_type
    _atom_site_calc_flag
    _atom_site_refinement_flags
    _atom_site_occupancy
    _atom_site_symmetry_multiplicity
    _atom_site_disorder_assembly
    _atom_site_disorder_group
    Pt Pt1 0.068246(11) 1.032840(7) 0.882448(6) 0.00916(4) Uani d . 1 1 . .
    P P3 0.15611(8) 0.99092(5) 0.73662(5) 0.01104(15) Uani d . 1 1 . .
    C C4 0.0188(3) 1.01911(19) 0.64139(19) 0.0155(6) Uani d . 1 1 . .
    H H4 0.0570 0.9925 0.5811 0.019 Uiso calc R 1 1 . .
    C C5 -0.1344(3) 0.9764(2) 0.6632(2) 0.0230(7) Uani d . 1 1 . .
    H H5A -0.1717 0.9993 0.7238 0.034 Uiso calc R 1 1 . .
    H H5B -0.1233 0.9107 0.6667 0.034 Uiso calc R 1 1 . .
    H H5C -0.2067 0.9918 0.6132 0.034 Uiso calc R 1 1 . .
    C C6 0.0005(3) 1.1205(2) 0.6271(2) 0.0218(7) Uani d . 1 1 . .
    H H6A -0.0818 1.1318 0.5822 0.033 Uiso calc R 1 1 . .
    H H6B 0.0951 1.1457 0.6023 0.033 Uiso calc R 1 1 . .
    H H6C -0.0234 1.1491 0.6876 0.033 Uiso calc R 1 1 . .
    C C7 0.3257(3) 1.05748(19) 0.70284(18) 0.0141(6) Uani d . 1 1 . .
    H H7 0.2888 1.1209 0.6953 0.017 Uiso calc R 1 1 . .
    C C8 0.3981(3) 1.0330(2) 0.60752(19) 0.0195(7) Uani d . 1 1 . .
    H H8A 0.4768 1.0773 0.5921 0.029 Uiso calc R 1 1 . .
    H H8B 0.3202 1.0334 0.5581 0.029 Uiso calc R 1 1 . .
    H H8C 0.4434 0.9727 0.6116 0.029 Uiso calc R 1 1 . .
    C C9 0.4449(3) 1.0616(2) 0.7817(2) 0.0199(7) Uani d . 1 1 . .
    H H9A 0.4974 1.0034 0.7859 0.030 Uiso calc R 1 1 . .
    H H9B 0.3951 1.0747 0.8419 0.030 Uiso calc R 1 1 . .
    H H9C 0.5184 1.1093 0.7675 0.030 Uiso calc R 1 1 . .
    C C10 0.1983(3) 0.86919(18) 0.71777(19) 0.0156(6) Uani d . 1 1 . .
    H H10 0.1209 0.8361 0.7558 0.019 Uiso calc R 1 1 . .
    C C11 0.3510(3) 0.8423(2) 0.7605(2) 0.0212(7) Uani d . 1 1 . .
    H H11A 0.3587 0.7763 0.7627 0.032 Uiso calc R 1 1 . .
    H H11B 0.3591 0.8667 0.8246 0.032 Uiso calc R 1 1 . .
    H H11C 0.4331 0.8666 0.7215 0.032 Uiso calc R 1 1 . .
    C C12 0.1825(4) 0.8318(2) 0.6177(2) 0.0235(7) Uani d . 1 1 . .
    H H12A 0.2552 0.8620 0.5761 0.035 Uiso calc R 1 1 . .
    H H12B 0.0794 0.8427 0.5946 0.035 Uiso calc R 1 1 . .
    H H12C 0.2028 0.7668 0.6181 0.035 Uiso calc R 1 1 . .
    P P13 0.00800(7) 0.90365(5) 0.97455(5) 0.01004(14) Uani d . 1 1 . .
    C C14 -0.1496(3) 0.82851(18) 0.93640(18) 0.0141(6) Uani d . 1 1 . .
    H H14 -0.1686 0.7858 0.9897 0.017 Uiso calc R 1 1 . .
    C C15 -0.2950(3) 0.8827(2) 0.9230(2) 0.0220(7) Uani d . 1 1 . .
    H H15A -0.2809 0.9267 0.8721 0.033 Uiso calc R 1 1 . .
    H H15B -0.3194 0.9145 0.9817 0.033 Uiso calc R 1 1 . .
    H H15C -0.3782 0.8418 0.9066 0.033 Uiso calc R 1 1 . .
    C C16 -0.1193(3) 0.7706(2) 0.8494(2) 0.0197(7) Uani d . 1 1 . .
    H H16A -0.2015 0.7268 0.8415 0.030 Uiso calc R 1 1 . .
    H H16B -0.0231 0.7385 0.8573 0.030 Uiso calc R 1 1 . .
    H H16C -0.1139 0.8094 0.7934 0.030 Uiso calc R 1 1 . .
    C C17 0.1654(3) 0.82156(18) 0.99243(18) 0.0129(6) Uani d . 1 1 . .
    H H17 0.1924 0.7960 0.9293 0.015 Uiso calc R 1 1 . .
    C C18 0.1266(3) 0.7430(2) 1.0573(2) 0.0222(7) Uani d . 1 1 . .
    H H18A 0.2147 0.7032 1.0633 0.033 Uiso calc R 1 1 . .
    H H18B 0.0414 0.7090 1.0307 0.033 Uiso calc R 1 1 . .
    H H18C 0.0987 0.7662 1.1197 0.033 Uiso calc R 1 1 . .
    C C19 0.3042(3) 0.8713(2) 1.0303(2) 0.0216(7) Uani d . 1 1 . .
    H H19A 0.2810 0.8971 1.0923 0.032 Uiso calc R 1 1 . .
    H H19B 0.3318 0.9199 0.9866 0.032 Uiso calc R 1 1 . .
    H H19C 0.3890 0.8290 1.0362 0.032 Uiso calc R 1 1 . .
    H H2 0.099(3) 1.131(2) 0.845(2) 0.040(9) Uiso d . 1 1 . .
loop_
    _atom_site_aniso_label
    _atom_site_aniso_U_11
    _atom_site_aniso_U_22
    _atom_site_aniso_U_33
    _atom_site_aniso_U_12
    _atom_site_aniso_U_13
    _atom_site_aniso_U_23
    Pt1 0.01140(6) 0.00952(6) 0.00656(6) 0.00047(4) 0.00126(4) -0.00011(4)
    P3 0.0133(4) 0.0122(4) 0.0076(3) 0.0013(3) 0.0004(3) -0.0003(3)
    C4 0.0205(16) 0.0180(16) 0.0081(13) 0.0010(12) -0.0003(11) -0.0021(11)
    C5 0.0195(17) 0.0312(19) 0.0182(15) -0.0033(14) -0.0068(13) -0.0003(13)
    C6 0.0242(17) 0.0225(18) 0.0187(15) 0.0058(14) -0.0075(12) 0.0020(13)
    C7 0.0161(15) 0.0142(15) 0.0118(14) -0.0016(12) 0.0010(11) 0.0002(11)
    C8 0.0206(16) 0.0240(18) 0.0140(15) -0.0027(13) 0.0056(12) 0.0024(12)
    C9 0.0155(16) 0.0264(17) 0.0179(15) -0.0036(13) -0.0011(12) 0.0028(13)
    C10 0.0203(16) 0.0105(14) 0.0160(14) 0.0000(12) 0.0059(12) -0.0014(12)
    C11 0.0253(17) 0.0175(17) 0.0208(16) 0.0049(13) 0.0050(13) 0.0028(13)
    C12 0.0338(19) 0.0163(16) 0.0204(16) 0.0022(14) 0.0037(13) -0.0076(13)
    P13 0.0118(4) 0.0099(3) 0.0085(3) 0.0007(3) 0.0010(3) -0.0005(3)
    C14 0.0178(15) 0.0125(15) 0.0121(14) -0.0047(12) 0.0017(11) -0.0003(11)
    C15 0.0154(16) 0.0255(18) 0.0250(16) -0.0012(13) -0.0018(12) -0.0051(14)
    C16 0.0186(16) 0.0195(17) 0.0209(15) -0.0076(13) 0.0024(12) -0.0062(13)
    C17 0.0150(15) 0.0111(15) 0.0125(13) 0.0039(11) 0.0023(11) -0.0006(11)
    C18 0.0283(18) 0.0182(17) 0.0201(16) 0.0104(14) 0.0030(13) 0.0050(13)
    C19 0.0155(16) 0.0229(17) 0.0265(17) 0.0036(13) -0.0028(12) -0.0021(14)
_geom_special_details
;
All e.s.d.'s (except the e.s.d. in the dihedral angle between two l.s. planes)
are estimated using the full covariance matrix. The cell e.s.d.'s are taken
into account individually in the estimation of e.s.d.'s in distances, angles
and torsion angles; correlations between e.s.d.'s in cell parameters are only
used when they are defined by crystal symmetry. An approximate (isotropic)
treatment of cell e.s.d.'s is used for estimating e.s.d.'s involving l.s.
planes.
;
loop_
    _geom_bond_atom_site_label_1
    _geom_bond_atom_site_label_2
    _geom_bond_site_symmetry_2
    _geom_bond_distance
    _geom_bond_publ_flag
    Pt1 P3 . 2.2940(7) ?
    Pt1 P13 3_577 2.3343(7) ?
    Pt1 P13 . 2.3773(7) ?
    Pt1 H2 . 1.57(3) ?
    P3 C7 . 1.857(3) ?
    P3 C4 . 1.860(3) ?
    P3 C10 . 1.861(3) ?
    C4 C6 . 1.524(4) ?
    C4 C5 . 1.526(4) ?
    C4 H4 . 1.0000 ?
    C5 H5A . 0.9800 ?
    C5 H5B . 0.9800 ?
    C5 H5C . 0.9800 ?
    C6 H6A . 0.9800 ?
    C6 H6B . 0.9800 ?
    C6 H6C . 0.9800 ?
    C7 C9 . 1.534(4) ?
    C7 C8 . 1.538(4) ?
    C7 H7 . 1.0000 ?
    C8 H8A . 0.9800 ?
    C8 H8B . 0.9800 ?
    C8 H8C . 0.9800 ?
    C9 H9A . 0.9800 ?
    C9 H9B . 0.9800 ?
    C9 H9C . 0.9800 ?
    C10 C12 . 1.529(4) ?
    C10 C11 . 1.530(4) ?
    C10 H10 . 1.0000 ?
    C11 H11A . 0.9800 ?
    C11 H11B . 0.9800 ?
    C11 H11C . 0.9800 ?
    C12 H12A . 0.9800 ?
    C12 H12B . 0.9800 ?
    C12 H12C . 0.9800 ?
    P13 C14 . 1.862(3) ?
    P13 C17 . 1.864(3) ?
    P13 Pt1 3_577 2.3343(7) ?
    C14 C16 . 1.526(4) ?
    C14 C15 . 1.526(4) ?
    C14 H14 . 1.0000 ?
    C15 H15A . 0.9800 ?
    C15 H15B . 0.9800 ?
    C15 H15C . 0.9800 ?
    C16 H16A . 0.9800 ?
    C16 H16B . 0.9800 ?
    C16 H16C . 0.9800 ?
    C17 C18 . 1.523(4) ?
    C17 C19 . 1.527(4) ?
    C17 H17 . 1.0000 ?
    C18 H18A . 0.9800 ?
    C18 H18B . 0.9800 ?
    C18 H18C . 0.9800 ?
    C19 H19A . 0.9800 ?
    C19 H19B . 0.9800 ?
    C19 H19C . 0.9800 ?
loop_
    _geom_angle_atom_site_label_1
    _geom_angle_atom_site_label_2
    _geom_angle_atom_site_label_3
    _geom_angle_site_symmetry_1
    _geom_angle_site_symmetry_3
    _geom_angle
    _geom_angle_publ_flag
    P3 Pt1 P13 . 3_577 171.67(3) ?
    P3 Pt1 P13 . . 110.66(2) ?
    P13 Pt1 P13 3_577 . 77.47(3) ?
    P3 Pt1 H2 . . 83.5(12) ?
    P13 Pt1 H2 3_577 . 88.4(12) ?
    P13 Pt1 H2 . . 165.8(12) ?
    C7 P3 C4 . . 102.65(13) ?
    C7 P3 C10 . . 108.41(13) ?
    C4 P3 C10 . . 104.12(13) ?
    C7 P3 Pt1 . . 111.26(9) ?
    C4 P3 Pt1 . . 111.81(9) ?
    C10 P3 Pt1 . . 117.37(9) ?
    C6 C4 C5 . . 110.0(2) ?
    C6 C4 P3 . . 112.7(2) ?
    C5 C4 P3 . . 109.69(19) ?
    C6 C4 H4 . . 108.1 ?
    C5 C4 H4 . . 108.1 ?
    P3 C4 H4 . . 108.1 ?
    C4 C5 H5A . . 109.5 ?
    C4 C5 H5B . . 109.5 ?
    H5A C5 H5B . . 109.5 ?
    C4 C5 H5C . . 109.5 ?
    H5A C5 H5C . . 109.5 ?
    H5B C5 H5C . . 109.5 ?
    C4 C6 H6A . . 109.5 ?
    C4 C6 H6B . . 109.5 ?
    H6A C6 H6B . . 109.5 ?
    C4 C6 H6C . . 109.5 ?
    H6A C6 H6C . . 109.5 ?
    H6B C6 H6C . . 109.5 ?
    C9 C7 C8 . . 111.3(2) ?
    C9 C7 P3 . . 112.72(19) ?
    C8 C7 P3 . . 115.95(19) ?
    C9 C7 H7 . . 105.3 ?
    C8 C7 H7 . . 105.3 ?
    P3 C7 H7 . . 105.3 ?
    C7 C8 H8A . . 109.5 ?
    C7 C8 H8B . . 109.5 ?
    H8A C8 H8B . . 109.5 ?
    C7 C8 H8C . . 109.5 ?
    H8A C8 H8C . . 109.5 ?
    H8B C8 H8C . . 109.5 ?
    C7 C9 H9A . . 109.5 ?
    C7 C9 H9B . . 109.5 ?
    H9A C9 H9B . . 109.5 ?
    C7 C9 H9C . . 109.5 ?
    H9A C9 H9C . . 109.5 ?
    H9B C9 H9C . . 109.5 ?
    C12 C10 C11 . . 110.6(2) ?
    C12 C10 P3 . . 117.8(2) ?
    C11 C10 P3 . . 111.9(2) ?
    C12 C10 H10 . . 105.1 ?
    C11 C10 H10 . . 105.1 ?
    P3 C10 H10 . . 105.1 ?
    C10 C11 H11A . . 109.5 ?
    C10 C11 H11B . . 109.5 ?
    H11A C11 H11B . . 109.5 ?
    C10 C11 H11C . . 109.5 ?
    H11A C11 H11C . . 109.5 ?
    H11B C11 H11C . . 109.5 ?
    C10 C12 H12A . . 109.5 ?
    C10 C12 H12B . . 109.5 ?
    H12A C12 H12B . . 109.5 ?
    C10 C12 H12C . . 109.5 ?
    H12A C12 H12C . . 109.5 ?
    H12B C12 H12C . . 109.5 ?
    C14 P13 C17 . . 101.90(12) ?
    C14 P13 Pt1 . 3_577 106.05(9) ?
    C17 P13 Pt1 . 3_577 111.17(9) ?
    C14 P13 Pt1 . . 119.34(9) ?
    C17 P13 Pt1 . . 115.63(9) ?
    Pt1 P13 Pt1 3_577 . 102.53(3) ?
    C16 C14 C15 . . 110.1(2) ?
    C16 C14 P13 . . 116.01(19) ?
    C15 C14 P13 . . 110.48(19) ?
    C16 C14 H14 . . 106.6 ?
    C15 C14 H14 . . 106.6 ?
    P13 C14 H14 . . 106.6 ?
    C14 C15 H15A . . 109.5 ?
    C14 C15 H15B . . 109.5 ?
    H15A C15 H15B . . 109.5 ?
    C14 C15 H15C . . 109.5 ?
    H15A C15 H15C . . 109.5 ?
    H15B C15 H15C . . 109.5 ?
    C14 C16 H16A . . 109.5 ?
    C14 C16 H16B . . 109.5 ?
    H16A C16 H16B . . 109.5 ?
    C14 C16 H16C . . 109.5 ?
    H16A C16 H16C . . 109.5 ?
    H16B C16 H16C . . 109.5 ?
    C18 C17 C19 . . 109.8(2) ?
    C18 C17 P13 . . 114.37(19) ?
    C19 C17 P13 . . 109.31(19) ?
    C18 C17 H17 . . 107.7 ?
    C19 C17 H17 . . 107.7 ?
    P13 C17 H17 . . 107.7 ?
    C17 C18 H18A . . 109.5 ?
    C17 C18 H18B . . 109.5 ?
    H18A C18 H18B . . 109.5 ?
    C17 C18 H18C . . 109.5 ?
    H18A C18 H18C . . 109.5 ?
    H18B C18 H18C . . 109.5 ?
    C17 C19 H19A . . 109.5 ?
    C17 C19 H19B . . 109.5 ?
    H19A C19 H19B . . 109.5 ?
    C17 C19 H19C . . 109.5 ?
    H19A C19 H19C . . 109.5 ?
    H19B C19 H19C . . 109.5 ?
loop_
    _geom_torsion_atom_site_label_1
    _geom_torsion_atom_site_label_2
    _geom_torsion_atom_site_label_3
    _geom_torsion_atom_site_label_4
    _geom_torsion_site_symmetry_1
    _geom_torsion_site_symmetry_2
    _geom_torsion_site_symmetry_3
    _geom_torsion_site_symmetry_4
    _geom_torsion
    _geom_torsion_publ_flag
    P13 Pt1 P3 C7 3_577 . . . 31.4(2) ?
    P13 Pt1 P3 C7 . . . . -135.55(10) ?
    P13 Pt1 P3 C4 3_577 . . . -82.7(2) ?
    P13 Pt1 P3 C4 . . . . 110.32(10) ?
    P13 Pt1 P3 C10 3_577 . . . 157.11(18) ?
    P13 Pt1 P3 C10 . . . . -9.88(11) ?
    C7 P3 C4 C6 . . . . -51.8(2) ?
    C10 P3 C4 C6 . . . . -164.7(2) ?
    Pt1 P3 C4 C6 . . . . 67.6(2) ?
    C7 P3 C4 C5 . . . . -174.7(2) ?
    C10 P3 C4 C5 . . . . 72.3(2) ?
    Pt1 P3 C4 C5 . . . . -55.3(2) ?
    C4 P3 C7 C9 . . . . 167.9(2) ?
    C10 P3 C7 C9 . . . . -82.4(2) ?
    Pt1 P3 C7 C9 . . . . 48.1(2) ?
    C4 P3 C7 C8 . . . . -62.2(2) ?
    C10 P3 C7 C8 . . . . 47.5(2) ?
    Pt1 P3 C7 C8 . . . . 178.02(18) ?
    C7 P3 C10 C12 . . . . -81.7(2) ?
    C4 P3 C10 C12 . . . . 27.1(3) ?
    Pt1 P3 C10 C12 . . . . 151.27(19) ?
    C7 P3 C10 C11 . . . . 48.1(2) ?
    C4 P3 C10 C11 . . . . 156.87(19) ?
    Pt1 P3 C10 C11 . . . . -79.0(2) ?
    P3 Pt1 P13 C14 . . . . -65.19(10) ?
    P13 Pt1 P13 C14 3_577 . . . 116.73(10) ?
    P3 Pt1 P13 C17 . . . . 56.96(10) ?
    P13 Pt1 P13 C17 3_577 . . . -121.13(10) ?
    P3 Pt1 P13 Pt1 . . . 3_577 178.09(2) ?
    P13 Pt1 P13 Pt1 3_577 . . 3_577 0.0 ?
    C17 P13 C14 C16 . . . . -57.0(2) ?
    Pt1 P13 C14 C16 3_577 . . . -173.41(19) ?
    Pt1 P13 C14 C16 . . . . 71.7(2) ?
    C17 P13 C14 C15 . . . . 176.81(19) ?
    Pt1 P13 C14 C15 3_577 . . . 60.41(19) ?
    Pt1 P13 C14 C15 . . . . -54.5(2) ?
    C14 P13 C17 C18 . . . . -53.1(2) ?
    Pt1 P13 C17 C18 3_577 . . . 59.6(2) ?
    Pt1 P13 C17 C18 . . . . 175.91(17) ?
    C14 P13 C17 C19 . . . . -176.60(19) ?
    Pt1 P13 C17 C19 3_577 . . . -63.98(19) ?
    Pt1 P13 C17 C19 . . . . 52.4(2) ?
_iucr_refine_instructions_details
;
AD135b.ins
;
data_global
_journal_date_recd_electronic     2012-04-11
_journal_date_accepted     2012-05-18
_journal_name_full     'Acta Crystallographica, Section E'
_journal_year     2012
_journal_volume     68
_journal_issue      6
_journal_page_first     m808
_journal_page_last     m808
_journal_paper_category     QM
_journal_paper_doi     10.1107/S1600536812022829
_journal_coeditor_code     HP2036
_publ_contact_author_name     'Prof. Dr. Holger Braunschweig'
_publ_contact_author_address
;
Institut f\"ur Anorganische Chemie
Universit\"at W\"urzburg
Am Hubland
97074 W\"urzburg
Germany
;
_publ_contact_author_email     'h.braunschweig@mail.uni-W\"urzburg.de'
_publ_contact_author_fax     +49-931-3184623
_publ_contact_author_phone     +49-931-3185260
_publ_section_title
;\
Bis(\m-diisopropylphosphanido-\k^2^<i>P</i>:<i>P</i>)\
bis[hydrido(triisopropylphosphane-\k<i>P</i>)platinum(II)]
;
loop_
    _publ_author_name
    _publ_author_address
    'Arnold, Nicole'
;     Institut f\"ur Anorganische Chemie
      Universit\"at W\"urzburg
      Am Hubland
      D-97074 W\"urzburg, Germany
;
    'Braunschweig, Holger'
;     Institut f\"ur Anorganische Chemie
      Universit\"at W\"urzburg
      Am Hubland
      D-97074 W\"urzburg, Germany
;
    'Damme, Alexander'
;     Institut f\"ur Anorganische Chemie
      Universit\"at W\"urzburg
      Am Hubland
      D-97074 W\"urzburg, Germany
;
