# Supplementary material for: Bis(μ-diisopropyl­phosphanido-κ2 P:P)bis­[hydrido(triisopropyl­phosphane-κP)platinum(II)]
Source: Acta Crystallogr Sect E Struct Rep Online. 2012 May 26;68(Pt 6):m808. doi: 10.1107/S1600536812022829 (PMC3379133; doi:10.1107/S1600536812022829)
Supplement: Supplementary file 2 [file e-68-0m808-Isup2.hkl]

# 
# h,k,l, Fc-squared, Fo-squared, sigma(Fo-squared) and status flag 
# 
data_I
_shelx_title ' AD135b in P2(1)/n' 
_shelx_refln_list_code          4 
_shelx_F_calc_maximum      417.77 
_exptl_crystal_F_000       936.00 
_reflns_d_resolution_high  0.7895 
 
loop_ 
 _symmetry_equiv_pos_as_xyz 
 'x, y, z' 
 '-x+1/2, y+1/2, -z+1/2' 
 '-x, -y, -z' 
 'x-1/2, -y-1/2, z-1/2' 
 
_cell_length_a     8.8301 
_cell_length_b    14.8153 
_cell_length_c    14.1688 
_cell_angle_alpha  90.000 
_cell_angle_beta   90.097 
_cell_angle_gamma  90.000 
 
_shelx_F_squared_multiplier     1.000 
 
loop_ 
 _refln_index_h 
 _refln_index_k 
 _refln_index_l 
 _refln_F_squared_calc 
 _refln_F_squared_meas 
 _refln_F_squared_sigma 
 _refln_observed_status 
   2   0   0    32900.73    33605.51    525.98 o 
   4   0   0     4763.10     4938.24    111.96 o 
   6   0   0     4788.98     4984.44    120.67 o 
   8   0   0    17647.22    18773.91    465.74 o 
  10   0   0     2017.52     1845.96    209.70 o 
   1   1   0   119487.40   116241.48   1072.62 o 
   2   1   0      765.11      762.82     17.25 o 
   3   1   0     7200.64     7385.80     98.64 o 
   4   1   0     3729.15     3782.41     64.43 o 
   5   1   0     6164.35     6177.99     98.51 o 
   6   1   0       36.39       36.52     21.33 o 
   7   1   0    11499.01    11806.16    219.82 o 
   8   1   0      115.37      218.53     46.45 o 
   9   1   0     9980.29     9976.62    277.68 o 
  10   1   0      432.30      351.93     94.08 o 
  11   1   0       47.41     -107.31    107.31 o 
   0   2   0   120056.83   114789.25   1704.82 o 
   1   2   0      498.00      574.07     12.71 o 
   2   2   0    42521.18    43647.20    421.98 o 
   3   2   0    14320.56    14598.21    167.47 o 
   4   2   0      206.01      195.46     19.59 o 
   5   2   0     6088.96     6140.06     96.46 o 
   6   2   0    14285.53    14827.07    203.88 o 
   7   2   0      149.16      182.35     29.99 o 
   8   2   0    18565.07    18852.07    352.50 o 
   9   2   0     1570.91     1828.35    147.57 o 
  10   2   0     3035.46     3281.12    258.49 o 
  11   2   0     2535.60     2706.06    216.41 o 
   1   3   0    37928.82    38490.65    423.99 o 
   2   3   0     7202.99     7149.96     80.55 o 
   3   3   0      851.10     1176.90     29.60 o 
   4   3   0    17490.12    17578.93    218.44 o 
   5   3   0     8807.91     8828.10    129.54 o 
   6   3   0     1680.24     1785.90     56.88 o 
   7   3   0    15793.94    15753.37    247.29 o 
   8   3   0     1032.80     1153.88     68.68 o 
   9   3   0     9555.62    10288.60    283.52 o 
  10   3   0     4767.65     4476.61    278.05 o 
  11   3   0      230.55      159.14    121.42 o 
   0   4   0    28298.93    28640.30    459.13 o 
   1   4   0    20691.43    21202.60    234.95 o 
   2   4   0    12546.40    12643.04    151.25 o 
   3   4   0    31594.60    31862.74    354.38 o 
   4   4   0     9847.08    10181.06    137.80 o 
   5   4   0    15129.54    15034.57    202.19 o 
   6   4   0    14006.22    13660.40    215.12 o 
   7   4   0      757.91      790.32     42.11 o 
   8   4   0     8807.73     8924.01    207.44 o 
   9   4   0     6610.36     6224.82    231.53 o 
  10   4   0     4933.76     5184.10    246.53 o 
   1   5   0    18510.54    19171.43    214.33 o 
   2   5   0    15950.64    15539.89    188.12 o 
   3   5   0     6446.06     6905.23     96.56 o 
   4   5   0    33385.75    33706.02    413.51 o 
   5   5   0     4031.40     4263.78     82.54 o 
   6   5   0     9114.88     9275.88    146.91 o 
   7   5   0     7380.53     7525.38    164.19 o 
   8   5   0     2473.21     2250.33    130.05 o 
   9   5   0     8655.62     8633.22    285.11 o 
  10   5   0     7995.42     8049.44    316.76 o 
   0   6   0    14643.00    16030.71    332.25 o 
   1   6   0    19368.55    19826.96    238.54 o 
   2   6   0       72.37      123.36     14.84 o 
   3   6   0    53400.24    53160.77    620.23 o 
   4   6   0     4570.15     4696.98     82.94 o 
   5   6   0    25793.48    25637.16    359.08 o 
   6   6   0      815.38      973.68     62.43 o 
   7   6   0      554.78      492.04     59.22 o 
   8   6   0     4146.24     3997.31    174.62 o 
   9   6   0     6544.37     6706.83    249.12 o 
  10   6   0     2427.71     2621.01    197.80 o 
   1   7   0     3551.88     3786.22     72.03 o 
   2   7   0    25453.55    25175.58    354.03 o 
   3   7   0      710.82      689.60     32.86 o 
   4   7   0    44780.41    44523.96    584.89 o 
   5   7   0       33.68       26.50     20.20 o 
   6   7   0     9495.39     9374.13    171.41 o 
   7   7   0      136.75      281.65     59.09 o 
   8   7   0     1361.68     1395.62    101.92 o 
   9   7   0     1664.07     1620.13    128.40 o 
  10   7   0     6704.17     6607.64    317.44 o 
   0   8   0     1901.16     2028.90     77.08 o 
   1   8   0     4686.15     4693.64     86.98 o 
   2   8   0      217.98      209.79     23.44 o 
   3   8   0    43149.88    43140.85    534.34 o 
   4   8   0       33.25       45.38     25.16 o 
   5   8   0    30845.97    31091.76    448.76 o 
   6   8   0     1137.40     1141.54     52.62 o 
   7   8   0      430.86      401.89     69.30 o 
   8   8   0      571.86      727.02    103.02 o 
   9   8   0     5269.16     5351.05    224.86 o 
  10   8   0      155.64       97.84    109.97 o 
   1   9   0       57.63       84.32     20.01 o 
   2   9   0    20513.68    20269.04    297.31 o 
   3   9   0       18.48       93.79     21.95 o 
   4   9   0    35971.49    36221.32    548.88 o 
   5   9   0     1665.90     1551.55     66.47 o 
   6   9   0     9565.58     9619.28    312.82 o 
   7   9   0     5906.60     5872.26    213.15 o 
   8   9   0      761.26      751.70     98.16 o 
   9   9   0      683.07      706.67    126.93 o 
   0  10   0     4871.84     5287.20    127.95 o 
   1  10   0     5109.39     5409.80    102.29 o 
   2  10   0     1278.88     1353.20     51.21 o 
   3  10   0    28648.46    28036.85    449.18 o 
   4  10   0     1800.62     1832.70     85.86 o 
   5  10   0    15920.96    15874.15    285.04 o 
   6  10   0     9688.17     8962.58    300.84 o 
   7  10   0       44.61      100.06     74.96 o 
   8  10   0     6023.37     6068.47    252.72 o 
   9  10   0     3917.03     4023.84    238.51 o 
   1  11   0     3602.60     3760.54     84.86 o 
   2  11   0     9983.91    10171.32    187.42 o 
   3  11   0     2169.27     2122.86     96.58 o 
   4  11   0    19267.44    19321.79    370.96 o 
   5  11   0     7334.64     7415.14    211.31 o 
   6  11   0     4676.02     4501.68    179.82 o 
   7  11   0    14097.29    14138.18    391.04 o 
   8  11   0      840.19      654.50    120.96 o 
   9  11   0     2162.57     2109.37    179.27 o 
   0  12   0    11568.78    12267.61    312.55 o 
   1  12   0     1073.39     1204.47     50.51 o 
   2  12   0     6822.60     6765.86    145.78 o 
   3  12   0     7693.70     7430.45    280.99 o 
   4  12   0       12.17       69.37     53.62 o 
   5  12   0     7809.09     7855.94    248.67 o 
   6  12   0    15454.16    15124.77    351.41 o 
   7  12   0        6.96      -65.79     65.79 o 
   8  12   0    10512.81    10123.67    384.90 o 
   1  13   0    16874.99    16600.09    374.43 o 
   2  13   0     1781.89     1718.64     81.61 o 
   3  13   0     3900.76     3750.69    132.67 o 
   4  13   0     5544.03     5234.30    169.30 o 
   5  13   0     5023.70     5035.44    174.46 o 
   6  13   0     1434.01     1407.69    101.33 o 
   7  13   0    11878.85    11763.57    361.60 o 
   8  13   0      529.16      392.87    135.78 o 
   0  14   0    27405.92    27567.07    911.86 o 
   1  14   0       27.15       94.05     50.87 o 
   2  14   0    13072.90    12712.78    357.63 o 
   3  14   0     1244.60     1193.44     79.89 o 
   4  14   0       89.65       43.16     53.78 o 
   5  14   0     1264.07     1254.79    104.15 o 
   6  14   0     9491.94     9552.80    307.67 o 
   7  14   0      178.92       96.92     88.52 o 
   1  15   0    23598.20    23709.12    588.96 o 
   2  15   0       94.37       39.96     60.57 o 
   3  15   0     3803.13     4263.16    190.41 o 
   4  15   0       22.64       25.01     59.72 o 
   5  15   0     2501.22     2523.36    140.21 o 
   6  15   0       60.09       36.82     78.22 o 
   0  16   0    17888.25    17405.16   1046.38 o 
   1  16   0      784.58      916.99     86.43 o 
   2  16   0    13663.89    13455.31    380.49 o 
   3  16   0      581.33      584.66     86.74 o 
   4  16   0       15.65       37.12     75.47 o 
   5  16   0       12.23      -59.53     81.85 o 
   1  17   0    12885.48    13468.51    506.79 o 
   2  17   0     2786.38     2401.83    188.55 o 
   3  17   0     3306.72     3761.30    267.24 o 
   4  17   0      745.79      488.87    136.78 o 
   0  18   0     7619.83     7882.36    511.55 o 
   1  18   0     1419.95     1770.64    347.47 o 
   2  18   0     5740.90     5524.96    295.34 o 
   3  18   0     2739.89     3147.89    455.31 o 
 -11   0   1    10700.58    11752.35    574.60 o 
  -9   0   1       60.34      149.38    113.09 o 
  -7   0   1    21328.65    21226.61    475.11 o 
  -5   0   1    39441.43    40486.78    661.84 o 
  -3   0   1    12135.29    12398.08    199.91 o 
  -1   0   1     6418.54     6756.06     95.46 o 
   1   0   1   174532.64   165670.67   2480.55 o 
   3   0   1    69077.81    69077.34   1155.18 o 
   5   0   1       72.59      127.34     28.84 o 
   7   0   1     1453.14     1552.02     80.09 o 
   9   0   1    15274.38    15301.76    526.46 o 
  11   0   1     6943.16     6737.10    560.39 o 
 -11   1   1      539.25      338.74    112.90 o 
 -10   1   1     2621.80     3120.22    185.30 o 
  -9   1   1     1087.46     1008.50     90.42 o 
  -8   1   1     8082.22     8109.83    211.74 o 
  -7   1   1      463.06      469.51     40.76 o 
  -6   1   1    30498.01    31107.46    372.68 o 
  -5   1   1       13.08       23.60     16.53 o 
  -4   1   1    14541.70    14917.22    180.04 o 
  -3   1   1     4133.90     4203.44     57.18 o 
  -2   1   1       26.23       47.87      7.99 o 
  -1   1   1     1191.63     1274.22     17.27 o 
   0   1   1    56190.75    54389.48    654.90 o 
   1   1   1        4.37       11.29      4.54 o 
   2   1   1    68409.22    68970.02    720.77 o 
   3   1   1       72.45      102.62     12.55 o 
   4   1   1    15518.07    15564.91    205.52 o 
   5   1   1     2554.47     2593.37     57.44 o 
   6   1   1      438.29      483.04     28.51 o 
   7   1   1      300.37      359.07     35.01 o 
   8   1   1    13571.11    13760.70    395.34 o 
   9   1   1       42.73      102.84     75.66 o 
  10   1   1    10774.63    11253.37    503.22 o 
  11   1   1      343.92      350.24    152.51 o 
 -11   2   1     8414.63     9026.09    343.60 o 
 -10   2   1     3311.30     2929.41    164.29 o 
  -9   2   1      390.80      418.13     82.10 o 
  -8   2   1     4259.19     4269.26    134.05 o 
  -7   2   1    24714.33    24552.48    359.68 o 
  -6   2   1     1318.25     1240.99     43.32 o 
  -5   2   1    26783.42    26817.83    304.99 o 
  -4   2   1     4531.13     4512.06     67.94 o 
  -3   2   1    11315.86    11286.22    132.20 o 
  -2   2   1    34943.46    36359.55    362.62 o 
  -1   2   1      329.38      385.03     13.39 o 
   0   2   1     1569.24     1691.48     31.35 o 
   1   2   1    77581.12    78406.49    762.82 o 
   2   2   1      262.39      336.46     13.82 o 
   3   2   1    77296.22    79098.95    829.52 o 
   4   2   1     1545.87     1433.92     37.31 o 
   5   2   1      492.88      518.82     29.80 o 
   6   2   1     6040.40     6124.59    103.38 o 
   7   2   1     9040.58     9314.88    155.44 o 
   8   2   1      461.64      439.60     49.60 o 
   9   2   1    12016.18    12280.81    383.87 o 
  10   2   1      901.49     1055.25    137.82 o 
  11   2   1     4459.64     4332.48    317.78 o 
 -11   3   1     3348.72     3227.70    258.98 o 
 -10   3   1     1014.35      940.18    107.80 o 
  -9   3   1     6159.70     5965.33    229.79 o 
  -8   3   1    10619.39    10985.51    224.95 o 
  -7   3   1     4258.20     4307.16     99.80 o 
  -6   3   1    23529.06    23278.77    307.37 o 
  -5   3   1      555.87      590.87     27.00 o 
  -4   3   1    13920.97    13677.33    178.88 o 
  -3   3   1    20484.46    21007.19    225.97 o 
  -2   3   1       61.52       80.69     12.86 o 
  -1   3   1    14877.05    15261.37    176.63 o 
   0   3   1     6134.73     6216.90     81.16 o 
   1   3   1      809.10      791.15     17.97 o 
   2   3   1    58518.85    59940.40    612.42 o 
   3   3   1     2261.50     2092.77     39.03 o 
   4   3   1    13703.13    14133.75    197.43 o 
   5   3   1    14783.11    14617.28    187.13 o 
   6   3   1     6990.76     7147.13    120.71 o 
   7   3   1     4608.93     4768.98     97.64 o 
   8   3   1     7728.13     8088.02    206.42 o 
   9   3   1      294.08      253.69     76.64 o 
  10   3   1     9027.08     9171.59    374.19 o 
  11   3   1     3163.88     3871.97    458.56 o 
 -10   4   1     9780.86     9612.67    351.52 o 
  -9   4   1      377.32      427.75     84.81 o 
  -8   4   1    12738.81    12712.66    283.29 o 
  -7   4   1    19739.07    19679.04    291.90 o 
  -6   4   1      731.46      802.78     35.23 o 
  -5   4   1    19602.96    19769.01    265.24 o 
  -4   4   1     7960.21     7843.73    110.27 o 
  -3   4   1    16443.42    17390.72    205.24 o 
  -2   4   1    30026.38    29862.46    335.80 o 
  -1   4   1     6517.67     6895.02     84.86 o 
   0   4   1    43767.48    45245.13    499.62 o 
   1   4   1    32173.37    32598.79    343.58 o 
   2   4   1       33.24       56.09      9.66 o 
   3   4   1     7309.61     7331.37    106.43 o 
   4   4   1    21046.25    21120.79    267.43 o 
   5   4   1       16.57       12.83     17.62 o 
   6   4   1    15566.59    15389.30    259.64 o 
   7   4   1     7042.98     6936.82    136.72 o 
   8   4   1     2518.90     2449.17    130.01 o 
   9   4   1     7579.17     7366.91    367.00 o 
  10   4   1     2175.73     1747.17    167.96 o 
 -10   5   1       60.38       -3.59     94.47 o 
  -9   5   1    12922.86    13319.99    372.52 o 
  -8   5   1     6139.62     5899.59    184.70 o 
  -7   5   1     8314.49     8381.96    175.75 o 
  -6   5   1    12563.86    12647.84    180.59 o 
  -5   5   1     3876.96     4020.77     85.58 o 
  -4   5   1    13508.46    14081.14    180.73 o 
  -3   5   1    33672.61    33843.50    392.29 o 
  -2   5   1     1975.33     2111.69     50.12 o 
  -1   5   1    18235.60    17517.60    206.39 o 
   0   5   1     1133.24     1139.14     40.08 o 
   1   5   1     2121.97     2017.95     35.99 o 
   2   5   1    13501.29    13419.41    167.66 o 
   3   5   1     5922.07     5693.15     86.24 o 
   4   5   1      242.52      265.07     22.46 o 
   5   5   1    27674.80    27470.19    365.52 o 
   6   5   1     2129.85     2126.64     69.17 o 
   7   5   1    15658.03    15780.78    276.99 o 
   8   5   1     3405.54     3463.85    138.95 o 
   9   5   1       99.75      124.60     73.86 o 
  10   5   1     8041.49     8106.64    351.05 o 
 -10   6   1     8551.68     8547.71    346.06 o 
  -9   6   1     1431.75     1398.22    134.90 o 
  -8   6   1    18628.13    17860.91    427.75 o 
  -7   6   1     5670.12     5568.48    180.18 o 
  -6   6   1     1550.28     1650.80     73.10 o 
  -5   6   1     2513.81     2569.64     63.36 o 
  -4   6   1    21793.36    21424.44    247.70 o 
  -3   6   1     5453.04     5649.65     94.19 o 
  -2   6   1    53362.59    52168.07    639.07 o 
  -1   6   1     4029.68     4313.09     71.54 o 
   0   6   1    28455.50    28611.83    350.33 o 
   1   6   1     5394.60     5441.67     90.33 o 
   2   6   1     1473.46     1615.78     36.89 o 
   3   6   1     1517.65     1509.59     37.05 o 
   4   6   1    24862.56    24292.25    278.04 o 
   5   6   1     1679.58     1578.96     47.38 o 
   6   6   1    26524.65    26241.06    391.56 o 
   7   6   1     2145.37     2070.03     81.98 o 
   8   6   1     5189.76     5068.79    203.20 o 
   9   6   1     3029.54     2903.59    159.83 o 
  10   6   1     2088.48     2129.04    164.82 o 
 -10   7   1       61.51      -58.58    103.98 o 
  -9   7   1    11584.33    12446.10    410.03 o 
  -8   7   1     1705.66     1720.83    119.95 o 
  -7   7   1     7644.22     7730.16    250.31 o 
  -6   7   1     1491.57     1468.59     63.68 o 
  -5   7   1     3027.67     3025.42     74.27 o 
  -4   7   1      157.85      186.64     21.67 o 
  -3   7   1    51367.42    51269.17    648.73 o 
  -2   7   1     5484.68     5799.79     99.70 o 
  -1   7   1    36404.08    35191.67    444.10 o 
   0   7   1       87.87      102.01     13.64 o 
   1   7   1     3181.93     3161.49     56.52 o 
   2   7   1     2051.83     2123.09     48.65 o 
   3   7   1     7179.60     6823.45    127.90 o 
   4   7   1      306.98      324.50     22.62 o 
   5   7   1    32423.18    31917.48    422.20 o 
   6   7   1      143.74      199.67     27.85 o 
   7   7   1    18096.32    17874.08    383.22 o 
   8   7   1      204.14      126.86     71.34 o 
   9   7   1        8.74       39.40     77.37 o 
  10   7   1      665.49      860.73    127.22 o 
 -10   8   1     8042.94     7823.08    355.42 o 
  -9   8   1       18.26       94.90     99.31 o 
  -8   8   1    12097.53    11911.43    365.11 o 
  -7   8   1       10.12        6.61     53.90 o 
  -6   8   1     1026.19     1110.38     52.21 o 
  -5   8   1      107.83       90.19     30.98 o 
  -4   8   1    19550.66    20010.11    300.76 o 
  -3   8   1      910.28      958.92     34.61 o 
  -2   8   1    61003.04    59557.39    755.76 o 
  -1   8   1      973.66     1043.25     33.13 o 
   0   8   1    18073.11    18364.22    251.19 o 
   1   8   1      435.08      473.61     24.41 o 
   2   8   1      161.16      187.06     20.29 o 
   3   8   1        3.70      -20.71     20.71 o 
   4   8   1    19178.51    18762.15    294.34 o 
   5   8   1     1808.66     1949.30     69.10 o 
   6   8   1    34195.86    33485.33    505.68 o 
   7   8   1      271.73      181.15     58.53 o 
   8   8   1     3477.91     3400.38    170.01 o 
   9   8   1      617.06      528.16     95.62 o 
  10   8   1     3288.37     3150.40    220.80 o 
  -9   9   1    11768.60    12093.40    536.87 o 
  -8   9   1       14.41       49.51     69.75 o 
  -7   9   1     4769.17     4569.38    184.87 o 
  -6   9   1     2257.96     2397.05    115.90 o 
  -5   9   1     3018.02     3136.11     90.82 o 
  -4   9   1     6856.10     6647.49    122.95 o 
  -3   9   1    37592.25    36950.39    538.10 o 
  -2   9   1      853.52      864.17     40.99 o 
  -1   9   1    33748.32    34255.57    447.37 o 
   0   9   1      953.74      992.35     35.39 o 
   1   9   1     5327.72     5380.44     91.20 o 
   2   9   1      223.97      225.41     21.72 o 
   3   9   1     3743.74     3696.44     76.67 o 
   4   9   1      794.32      883.98     54.13 o 
   5   9   1    28214.29    27933.24    408.62 o 
   6   9   1      576.29      667.82     70.81 o 
   7   9   1    13849.76    13696.69    372.80 o 
   8   9   1     3761.17     3869.04    192.71 o 
   9   9   1        0.93      -10.72     92.56 o 
  -9  10   1       26.70      152.46    107.58 o 
  -8  10   1     9131.35     9026.31    411.31 o 
  -7  10   1     4304.28     4483.45    184.64 o 
  -6  10   1      741.05      752.45     75.38 o 
  -5  10   1    13288.97    13210.16    239.08 o 
  -4  10   1    14531.65    14415.82    249.83 o 
  -3  10   1     4522.68     4457.39    100.21 o 
  -2  10   1    38754.87    38254.40    502.01 o 
  -1  10   1      357.48      373.45     29.68 o 
   0  10   1    10581.76    11104.33    187.03 o 
   1  10   1     4916.89     5081.82    112.46 o 
   2  10   1      121.55      146.82     24.36 o 
   3  10   1     1666.22     1823.83     56.80 o 
   4  10   1    12362.33    11902.92    233.68 o 
   5  10   1        4.22       -6.58     35.63 o 
   6  10   1    17091.70    16918.81    425.06 o 
   7  10   1     3372.31     3636.23    168.55 o 
   8  10   1     1693.40     1746.10    131.13 o 
   9  10   1     5857.40     5467.15    295.34 o 
  -9  11   1     7425.96     7882.14    345.76 o 
  -8  11   1     1706.26     1689.15    183.71 o 
  -7  11   1     5806.35     5691.39    242.97 o 
  -6  11   1    15921.56    15820.41    387.51 o 
  -5  11   1     1437.74     1399.88     98.04 o 
  -4  11   1    11312.91    10634.28    263.54 o 
  -3  11   1    20311.31    19886.62    378.90 o 
  -2  11   1        3.36       15.65     28.64 o 
  -1  11   1    15778.67    16335.82    262.09 o 
   0  11   1     3114.17     3350.00     76.93 o 
   1  11   1     2142.92     2093.61     65.39 o 
   2  11   1     3975.59     3898.86    106.43 o 
   3  11   1     1464.43     1647.46     65.76 o 
   4  11   1     2650.40     2465.60     91.93 o 
   5  11   1    11229.16    10885.59    280.39 o 
   6  11   1     1360.54     1277.91    100.41 o 
   7  11   1     8348.73     7950.56    267.00 o 
   8  11   1    11763.94    12111.16    392.77 o 
   9  11   1       12.80       90.33    102.64 o 
  -8  12   1     3867.38     4186.14    202.01 o 
  -7  12   1     7531.83     7396.19    380.22 o 
  -6  12   1     1094.23     1108.02     93.10 o 
  -5  12   1    22856.02    22788.14    561.83 o 
  -4  12   1     5676.94     5395.08    168.46 o 
  -3  12   1     3886.74     4002.48    134.96 o 
  -2  12   1    10232.10     9995.12    206.43 o 
  -1  12   1     2189.77     2311.20     71.00 o 
   0  12   1     3136.75     3323.89    115.49 o 
   1  12   1     9595.72     9732.31    190.48 o 
   2  12   1       59.02       75.29     37.77 o 
   3  12   1    10726.60    10473.04    238.32 o 
   4  12   1     5814.41     5724.07    174.20 o 
   5  12   1      226.90       67.11     53.76 o 
   6  12   1     8451.27     8348.10    231.92 o 
   7  12   1     7882.39     7895.22    307.69 o 
   8  12   1      342.39      443.37    110.27 o 
  -8  13   1     2501.24     2306.55    171.30 o 
  -7  13   1     2319.43     2575.90    188.68 o 
  -6  13   1    14208.50    14646.86    434.40 o 
  -5  13   1      217.72      216.88     69.50 o 
  -4  13   1    11992.93    11349.82    384.00 o 
  -3  13   1     4059.61     4060.39    138.20 o 
  -2  13   1       24.11       18.76     37.97 o 
  -1  13   1     3601.67     3752.72    130.16 o 
   0  13   1    13093.80    13571.57    291.44 o 
   1  13   1      248.26      204.98     49.08 o 
   2  13   1    15858.31    15513.82    413.99 o 
   3  13   1      228.70      173.40     56.44 o 
   4  13   1     6937.39     6553.19    194.07 o 
   5  13   1     2662.78     3055.70    152.99 o 
   6  13   1      478.55      428.45     74.74 o 
   7  13   1     3377.77     3028.04    163.86 o 
   8  13   1    11567.05    11915.63    461.11 o 
  -7  14   1     4958.27     4589.44    286.56 o 
  -6  14   1     1230.25     1126.79    110.63 o 
  -5  14   1    18167.12    17807.41    492.99 o 
  -4  14   1     1692.62     1773.96    119.51 o 
  -3  14   1     3430.82     3301.53    161.08 o 
  -2  14   1     2217.22     2126.69    118.17 o 
  -1  14   1    10057.68    10466.38    284.33 o 
   0  14   1      143.62      163.39     58.03 o 
   1  14   1    21706.84    21210.87    491.74 o 
   2  14   1       31.46       35.31     50.31 o 
   3  14   1    14418.20    14080.92    381.61 o 
   4  14   1       35.80      107.74     62.85 o 
   5  14   1     1657.71     1754.60    119.82 o 
   6  14   1     1615.37     1442.36    120.57 o 
   7  14   1     4545.39     4553.10    295.00 o 
  -6  15   1    11811.71    11488.86    351.80 o 
  -5  15   1       35.64       10.81     63.69 o 
  -4  15   1    10177.58    10116.41    302.38 o 
  -3  15   1      296.34      254.85     61.50 o 
  -2  15   1     1214.92     1324.53     97.50 o 
  -1  15   1       13.30       -4.91     51.98 o 
   0  15   1    16275.80    16001.83    572.37 o 
   1  15   1       52.96       -3.15     61.01 o 
   2  15   1    20898.35    20643.86    488.01 o 
   3  15   1       67.00      113.25     67.78 o 
   4  15   1    10925.75    11372.84    388.70 o 
   5  15   1       26.78      -38.70     70.78 o 
   6  15   1       39.64       23.08     84.64 o 
  -5  16   1    10748.60    10883.75    532.87 o 
  -4  16   1       39.53      113.99     98.51 o 
  -3  16   1     1356.91     1180.18    151.40 o 
  -2  16   1      410.67      453.95     92.24 o 
  -1  16   1     7686.89     7856.35    296.91 o 
   0  16   1      611.53      679.54    101.26 o 
   1  16   1    19326.86    19706.29    576.38 o 
   2  16   1      315.78      306.50     88.91 o 
   3  16   1    17039.44    17577.76    655.26 o 
   4  16   1      807.67      838.01    122.82 o 
   5  16   1     2282.31     2198.02    172.19 o 
  -4  17   1     6303.07     5908.40    329.21 o 
  -3  17   1      336.96      348.79    106.28 o 
  -2  17   1      455.77      457.70     95.34 o 
  -1  17   1     2949.13     2753.74    168.11 o 
   0  17   1     8444.08     8682.10    322.88 o 
   1  17   1       94.92      155.70     80.36 o 
   2  17   1    15641.79    15987.60    498.43 o 
   3  17   1     1913.01     1819.31    226.55 o 
   4  17   1     7822.85     8315.89    351.91 o 
  -3  18   1     1422.10     1714.07    197.90 o 
  -2  18   1     2152.63     1791.11    196.20 o 
  -1  18   1     2729.24     2919.55    247.76 o 
   0  18   1     3100.86     3143.04    217.87 o 
   1  18   1     8057.33     7636.03    409.46 o 
   2  18   1      364.62      174.61    109.74 o 
   3  18   1     7203.81     6875.43    380.50 o 
 -10   0   2    21520.48    23083.19   1168.97 o 
  -8   0   2     4122.46     3957.03    195.09 o 
  -6   0   2    15823.75    15703.44    300.28 o 
  -4   0   2    31511.06    30962.01    476.99 o 
  -2   0   2    20928.63    20869.02    268.05 o 
   0   0   2      294.75      318.32     13.32 o 
   2   0   2    55863.50    57544.85    868.67 o 
   4   0   2    79442.68    77970.50   1419.51 o 
   6   0   2     9683.20     9665.17    208.23 o 
   8   0   2     2737.11     2930.47    175.95 o 
  10   0   2     6852.13     7264.08    548.77 o 
 -11   1   2    15359.48    16244.39    503.21 o 
 -10   1   2      661.86      613.80    132.09 o 
  -9   1   2     7795.74     7859.90    306.45 o 
  -8   1   2     2990.01     3146.22    108.40 o 
  -7   1   2      670.45      625.28     45.38 o 
  -6   1   2     1022.90     1003.81     40.35 o 
  -5   1   2    31991.68    32376.52    358.22 o 
  -4   1   2      243.66      218.01     16.64 o 
  -3   1   2    25082.39    24808.29    251.52 o 
  -2   1   2      241.05      301.25     11.84 o 
  -1   1   2      266.80      324.39     10.47 o 
   0   1   2      556.41      668.97     14.64 o 
   1   1   2    12543.30    13146.09    161.87 o 
   2   1   2     1002.34     1057.12     24.77 o 
   3   1   2   111721.17   113962.51   1401.18 o 
   4   1   2      110.91      101.52     16.29 o 
   5   1   2    31684.30    30878.14    375.80 o 
   6   1   2     3340.08     3273.17     74.05 o 
   7   1   2       12.48       27.73     26.50 o 
   8   1   2     1226.68     1273.41     78.41 o 
   9   1   2     5715.94     5697.17    314.91 o 
  10   1   2       17.99      -55.47    113.07 o 
  11   1   2     9922.58     9446.56    500.11 o 
 -11   2   2      122.88      145.23    107.73 o 
 -10   2   2    14930.72    15369.84    470.14 o 
  -9   2   2     3060.01     3052.75    157.88 o 
  -8   2   2     2057.97     2028.25    120.61 o 
  -7   2   2     9931.17     9816.36    193.69 o 
  -6   2   2    13969.49    13998.94    196.80 o 
  -5   2   2     3796.63     3727.87     67.34 o 
  -4   2   2    24250.29    23524.57    250.96 o 
  -3   2   2      620.92      705.57     22.79 o 
  -2   2   2    44863.73    46637.25    437.70 o 
  -1   2   2     7214.65     7342.55     81.08 o 
   0   2   2     4533.08     4700.83     72.85 o 
   1   2   2     4284.69     4487.35     62.67 o 
   2   2   2    93904.52    96426.02   1060.93 o 
   3   2   2      850.76      958.74     27.66 o 
   4   2   2    56005.65    55160.58    693.70 o 
   5   2   2     1763.38     1694.50     43.57 o 
   6   2   2     1237.28     1258.80     46.41 o 
   7   2   2     5837.06     6131.24    117.54 o 
   8   2   2     2516.01     2475.22    111.67 o 
   9   2   2     1852.98     1700.56    151.94 o 
  10   2   2     5626.86     5850.16    341.31 o 
  11   2   2       55.29       99.17    143.90 o 
 -10   3   2     3558.98     3430.39    199.47 o 
  -9   3   2     8047.65     7734.96    292.71 o 
  -8   3   2     9731.27     9785.38    244.41 o 
  -7   3   2     6790.91     6759.72    128.36 o 
  -6   3   2    11313.30    11437.29    167.47 o 
  -5   3   2    20127.33    19877.50    237.77 o 
  -4   3   2     2637.97     2837.54     48.55 o 
  -3   3   2    15522.48    15272.99    164.35 o 
  -2   3   2    17225.63    17994.84    193.66 o 
  -1   3   2    25946.38    27012.70    296.97 o 
   0   3   2    15594.23    15502.42    213.24 o 
   1   3   2    10484.33    11208.86    136.69 o 
   2   3   2     1025.86      954.11     22.21 o 
   3   3   2    52813.48    53838.10    620.13 o 
   4   3   2     1297.87     1309.85     37.68 o 
   5   3   2    14021.03    14285.46    194.08 o 
   6   3   2    12581.27    12527.48    194.12 o 
   7   3   2     1708.37     1779.10     79.94 o 
   8   3   2     7812.42     8113.57    240.35 o 
   9   3   2     4365.01     4561.01    241.50 o 
  10   3   2      476.58      629.27    147.55 o 
 -10   4   2     6805.61     6622.86    279.50 o 
  -9   4   2     8092.78     8293.62    293.64 o 
  -8   4   2      152.40       40.69     49.40 o 
  -7   4   2    16293.57    16669.18    287.62 o 
  -6   4   2    13819.74    13819.56    194.93 o 
  -5   4   2     9575.45     9492.16    137.33 o 
  -4   4   2    24648.78    24453.07    275.05 o 
  -3   4   2      183.94      180.95     14.28 o 
  -2   4   2    12330.21    12460.97    148.36 o 
  -1   4   2    30145.64    30037.47    331.07 o 
   0   4   2     4050.79     4130.32     66.86 o 
   1   4   2    37078.69    37118.62    504.57 o 
   2   4   2    15050.13    15279.69    186.54 o 
   3   4   2      184.19      197.08     14.98 o 
   4   4   2    18943.75    18681.29    239.08 o 
   5   4   2    10527.57    10192.38    152.26 o 
   6   4   2       76.92      147.25     35.64 o 
   7   4   2    12455.39    12232.38    217.95 o 
   8   4   2     2638.73     2523.42    127.35 o 
   9   4   2     3705.95     3559.67    214.15 o 
  10   4   2     7145.41     7421.78    392.55 o 
 -10   5   2     5498.22     5654.40    254.56 o 
  -9   5   2     1916.46     1966.90    151.48 o 
  -8   5   2    10973.95    10916.67    318.57 o 
  -7   5   2     3703.74     3885.05    116.19 o 
  -6   5   2    14798.48    14963.63    222.15 o 
  -5   5   2    11379.90    11270.41    152.08 o 
  -4   5   2      311.16      417.02     23.49 o 
  -3   5   2    11636.58    11685.75    152.05 o 
  -2   5   2    28983.45    28737.95    326.76 o 
  -1   5   2    10614.78    10875.52    132.42 o 
   0   5   2    45825.33    45803.03    580.00 o 
   1   5   2       95.79      111.97     13.22 o 
   2   5   2    15458.73    15343.26    200.13 o 
   3   5   2     3553.59     3203.78     59.20 o 
   4   5   2     2282.25     2316.04     51.95 o 
   5   5   2     4934.47     5137.07    108.01 o 
   6   5   2    19269.07    19678.03    297.59 o 
   7   5   2     1635.19     1464.01     67.03 o 
   8   5   2    15924.37    15441.79    442.66 o 
   9   5   2     4181.17     4426.68    215.57 o 
  10   5   2      984.82      973.71    164.92 o 
 -10   6   2      753.54      651.31    213.82 o 
  -9   6   2     8531.27     8756.43    338.11 o 
  -8   6   2       23.41       36.17     57.39 o 
  -7   6   2    19719.93    19506.38    362.75 o 
  -6   6   2     3881.46     3811.12     95.74 o 
  -5   6   2     7323.77     7391.28    124.50 o 
  -4   6   2     8104.57     8219.66    123.68 o 
  -3   6   2     6877.36     6811.34    107.29 o 
  -2   6   2     4930.52     5026.92     81.23 o 
  -1   6   2    49682.23    49465.44    577.73 o 
   0   6   2     2960.52     3004.93     60.07 o 
   1   6   2    49600.49    49414.10    630.90 o 
   2   6   2     1916.06     1918.25     39.58 o 
   3   6   2     2258.65     2215.75     50.15 o 
   4   6   2     6065.07     6110.48     93.69 o 
   5   6   2    11694.46    11694.15    188.80 o 
   6   6   2     1035.87     1109.52     49.82 o 
   7   6   2    19195.16    19222.17    420.76 o 
   8   6   2     3196.35     3445.30    166.11 o 
   9   6   2     7732.43     7538.46    292.45 o 
  10   6   2     1123.04     1307.76    187.31 o 
 -10   7   2     1778.77     1704.58    214.51 o 
  -9   7   2      261.65      326.16    102.44 o 
  -8   7   2    15011.48    14937.84    364.24 o 
  -7   7   2       53.23       66.73     45.32 o 
  -6   7   2    15840.43    16142.75    247.57 o 
  -5   7   2     2137.69     2087.57     59.24 o 
  -4   7   2      302.94      309.97     30.84 o 
  -3   7   2       28.26       52.80     17.37 o 
  -2   7   2    33099.40    32835.69    417.35 o 
  -1   7   2     1380.71     1402.62     38.34 o 
   0   7   2    59385.80    58454.12    766.59 o 
   1   7   2     1551.16     1617.04     42.66 o 
   2   7   2    15273.84    14798.64    199.89 o 
   3   7   2     2535.21     2492.07     57.80 o 
   4   7   2     1447.31     1486.64     44.77 o 
   5   7   2      508.53      579.78     31.16 o 
   6   7   2    19282.35    19188.07    290.44 o 
   7   7   2      549.93      535.93     66.85 o 
   8   7   2    19180.73    19298.36    488.99 o 
   9   7   2        5.34      140.82    101.19 o 
  10   7   2     1522.02     1773.63    203.70 o 
 -10   8   2       88.95       91.64    134.31 o 
  -9   8   2     6030.03     6455.26    459.35 o 
  -8   8   2        7.03      -53.57     63.95 o 
  -7   8   2    16577.07    16143.36    389.55 o 
  -6   8   2      597.25      629.38     51.51 o 
  -5   8   2     9732.52     9567.18    171.16 o 
  -4   8   2     1740.03     1660.10     52.41 o 
  -3   8   2     5363.27     5301.22     97.57 o 
  -2   8   2     1105.71     1208.57     43.94 o 
  -1   8   2    60878.86    60960.21    804.93 o 
   0   8   2      594.02      691.83     33.89 o 
   1   8   2    39172.70    38139.63    540.44 o 
   2   8   2        7.63       32.63     15.23 o 
   3   8   2      221.08      239.35     22.81 o 
   4   8   2       29.16       54.21     21.61 o 
   5   8   2    10996.87    10793.10    170.04 o 
   6   8   2      392.57      404.05     38.47 o 
   7   8   2    22048.43    21079.29    509.72 o 
   8   8   2       14.57      167.90     75.16 o 
   9   8   2     8133.39     7751.45    336.33 o 
  10   8   2      515.10      678.53    158.25 o 
  -9   9   2      133.59       80.82    112.58 o 
  -8   9   2    12910.89    12379.96    387.59 o 
  -7   9   2        2.72       15.35     52.84 o 
  -6   9   2     9469.63     9364.70    225.14 o 
  -5   9   2     2474.69     2465.26     69.35 o 
  -4   9   2      908.74      951.65     42.59 o 
  -3   9   2    15218.98    14911.01    243.86 o 
  -2   9   2    18929.13    18659.42    279.39 o 
  -1   9   2       16.34       23.78     18.87 o 
   0   9   2    42098.89    41987.84    587.85 o 
   1   9   2     2076.49     2139.26     55.88 o 
   2   9   2     8818.64     8378.38    139.83 o 
   3   9   2      440.02      480.38     27.26 o 
   4   9   2      813.26      829.50     41.29 o 
   5   9   2     1911.54     1863.24     65.93 o 
   6   9   2    19501.96    18748.04    415.13 o 
   7   9   2        8.01       -2.58     59.13 o 
   8   9   2    16213.94    15911.34    479.24 o 
   9   9   2     3288.15     2944.26    203.26 o 
  -9  10   2     7766.26     7698.49    396.92 o 
  -8  10   2       20.37      -42.83     80.67 o 
  -7  10   2    12575.83    12248.04    348.82 o 
  -6  10   2     2386.00     2520.75    114.55 o 
  -5  10   2     6800.82     6805.54    158.61 o 
  -4  10   2    14694.12    14590.41    237.82 o 
  -3  10   2     2368.50     2452.42     76.01 o 
  -2  10   2     7976.44     8113.50    153.19 o 
  -1  10   2    32851.25    32880.42    482.09 o 
   0  10   2       89.77       94.50     27.89 o 
   1  10   2    15795.19    15818.42    273.22 o 
   2  10   2     1488.75     1429.47     45.75 o 
   3  10   2      170.92      179.16     24.39 o 
   4  10   2     1872.45     1856.30     72.91 o 
   5  10   2     8282.97     8095.07    181.44 o 
   6  10   2      418.39      439.49     72.35 o 
   7  10   2    19540.64    19002.51    478.80 o 
   8  10   2      986.17      938.46    121.70 o 
   9  10   2     5417.21     4981.49    304.93 o 
  -8  11   2     7996.30     7600.04    326.75 o 
  -7  11   2      689.39      665.20     82.32 o 
  -6  11   2    10356.62    10182.42    260.06 o 
  -5  11   2    11718.47    11325.67    273.92 o 
  -4  11   2     1547.38     1445.74     63.28 o 
  -3  11   2    17231.60    17407.90    313.38 o 
  -2  11   2     9837.75     9829.17    243.82 o 
  -1  11   2     3016.77     2869.74    109.00 o 
   0  11   2    16219.45    16853.28    324.43 o 
   1  11   2     1336.52     1463.42     66.25 o 
   2  11   2     3082.69     3104.22    111.71 o 
   3  11   2     6889.45     7075.38    155.18 o 
   4  11   2      724.46      592.71     62.95 o 
   5  11   2     2742.21     2687.55    141.49 o 
   6  11   2     7837.30     7388.52    267.16 o 
   7  11   2        3.25        3.92     75.77 o 
   8  11   2     9468.81     8868.60    397.72 o 
  -8  12   2      101.72      107.55    106.87 o 
  -7  12   2     6568.37     6859.63    315.90 o 
  -6  12   2     4125.39     3909.93    160.74 o 
  -5  12   2     4965.15     4862.19    184.11 o 
  -4  12   2    17506.36    17261.73    403.42 o 
  -3  12   2      400.66      449.02     45.98 o 
  -2  12   2    18269.41    18486.51    336.27 o 
  -1  12   2    11939.30    12033.16    219.91 o 
   0  12   2      126.76      207.55     36.27 o 
   1  12   2     6572.51     6672.83    150.23 o 
   2  12   2    12838.53    12649.24    241.37 o 
   3  12   2       11.33       -4.51     41.50 o 
   4  12   2     8434.43     7979.33    234.92 o 
   5  12   2     4442.14     4476.84    206.36 o 
   6  12   2     1933.94     1758.24    120.58 o 
   7  12   2     7787.36     7708.25    347.18 o 
   8  12   2     1944.14     2174.52    196.16 o 
  -7  13   2      154.95      119.26     97.10 o 
  -6  13   2     4281.17     4630.61    207.43 o 
  -5  13   2    11941.86    11646.56    358.15 o 
  -4  13   2      375.72      428.47     74.63 o 
  -3  13   2    20410.94    20182.32    784.25 o 
  -2  13   2      931.65     1021.23     79.52 o 
  -1  13   2     1805.90     1919.96    101.96 o 
   0  13   2     4957.13     5217.11    246.77 o 
   1  13   2     6389.23     6632.07    228.14 o 
   2  13   2     1125.48     1092.81     91.88 o 
   3  13   2    16859.80    16348.61    397.73 o 
   4  13   2      764.39      782.02     81.55 o 
   5  13   2     8286.79     7772.59    259.89 o 
   6  13   2     1105.05     1009.48    106.93 o 
   7  13   2      363.28      208.04     89.49 o 
  -7  14   2      670.60      543.50    113.96 o 
  -6  14   2     2313.96     2319.74    150.40 o 
  -5  14   2     1679.19     1477.65    148.25 o 
  -4  14   2    22028.74    21516.06    872.38 o 
  -3  14   2      258.66      243.55     63.08 o 
  -2  14   2    11020.83    11440.91    385.44 o 
  -1  14   2     2528.68     2608.83    121.70 o 
   0  14   2     3899.16     3945.92    203.11 o 
   1  14   2       96.64       92.08     61.42 o 
   2  14   2    15948.45    15759.89    473.47 o 
   3  14   2        8.01      -26.54     62.10 o 
   4  14   2    16919.48    16517.31    435.48 o 
   5  14   2       13.55       81.41     67.39 o 
   6  14   2     6966.84     6263.88    290.93 o 
   7  14   2     1393.91     1271.10    130.77 o 
  -6  15   2       76.09        8.74    116.15 o 
  -5  15   2     7159.63     7356.21    388.83 o 
  -4  15   2      171.21      171.42     89.36 o 
  -3  15   2    16539.40    16690.62    912.57 o 
  -2  15   2       47.28       34.06     65.37 o 
  -1  15   2      420.41      341.93     77.26 o 
   0  15   2       90.99      141.75     66.40 o 
   1  15   2     9079.87     9297.56    297.63 o 
   2  15   2      134.18      130.60     70.44 o 
   3  15   2    15835.09    15930.24    480.17 o 
   4  15   2       52.89       91.46     78.22 o 
   5  15   2    16879.45    16352.35    508.43 o 
   6  15   2       36.01       92.18     92.20 o 
  -5  16   2       97.99      -14.48     93.56 o 
  -4  16   2    13423.67    13814.44    511.43 o 
  -3  16   2       98.23       77.89     97.42 o 
  -2  16   2     6338.73     6308.96    292.34 o 
  -1  16   2       21.84       22.87     75.54 o 
   0  16   2     1531.10     1570.91    130.09 o 
   1  16   2      730.18      787.75    104.32 o 
   2  16   2    16711.49    17289.26    529.15 o 
   3  16   2       68.31       62.35     81.10 o 
   4  16   2    20707.04    21480.40    720.41 o 
   5  16   2      253.69      195.59     97.26 o 
  -4  17   2      275.13      183.30    111.00 o 
  -3  17   2     9815.49     9847.95    406.07 o 
  -2  17   2      297.61      294.29    104.07 o 
  -1  17   2     1572.11     1616.47    141.16 o 
   0  17   2     1204.91     1456.90    133.39 o 
   1  17   2     6769.41     7288.53    356.64 o 
   2  17   2     2075.93     2014.21    166.55 o 
   3  17   2    13110.78    12932.21    474.66 o 
   4  17   2      228.96       97.23     98.42 o 
  -2  18   2     5844.30     6258.63    305.79 o 
  -1  18   2     3309.81     2998.98    199.50 o 
   0  18   2      501.39      486.77    101.73 o 
   1  18   2     4565.00     4757.84    295.06 o 
   2  18   2     8010.72     8370.20    362.09 o 
 -11   0   3     6040.24     6511.37    572.74 o 
  -9   0   3    23415.88    24455.28    756.54 o 
  -7   0   3    21982.07    22539.04    534.48 o 
  -5   0   3     6437.95     6520.93    142.64 o 
  -3   0   3    41804.93    42430.79    552.34 o 
  -1   0   3     1317.74     1399.53     30.64 o 
   1   0   3     5660.38     5979.08    109.47 o 
   3   0   3    31947.99    33040.53    584.99 o 
   5   0   3    95588.00    95806.47   1878.25 o 
   7   0   3    21885.32    22599.62    576.96 o 
   9   0   3      103.12      272.71    151.19 o 
  11   0   3     4060.46     3774.96    575.17 o 
 -11   1   3       13.84       39.37    122.04 o 
 -10   1   3    16409.87    16246.29    648.03 o 
  -9   1   3       12.66      -35.15     61.68 o 
  -8   1   3    22793.40    23977.87    428.25 o 
  -7   1   3     2982.80     3162.35     88.96 o 
  -6   1   3     1155.63     1178.44     48.06 o 
  -5   1   3     1895.82     1860.20     46.18 o 
  -4   1   3    25365.67    25487.56    266.15 o 
  -3   1   3      317.65      310.54     14.74 o 
  -2   1   3    53253.65    54188.37    488.56 o 
  -1   1   3      915.67      999.39     18.51 o 
   0   1   3      776.06      839.60     19.25 o 
   1   1   3     9787.25    10446.33    128.21 o 
   2   1   3     2605.02     2742.47     45.98 o 
   3   1   3     3746.18     3971.10     69.93 o 
   4   1   3    52550.58    51786.89    656.28 o 
   5   1   3       14.65       43.99     19.68 o 
   6   1   3    66164.87    68036.24    895.97 o 
   7   1   3      936.14      931.15     46.74 o 
   8   1   3     3318.99     3222.44    135.62 o 
   9   1   3      633.78      594.53    143.03 o 
  10   1   3     1356.76     1333.48    177.14 o 
  11   1   3       67.73        1.51    163.90 o 
 -10   2   3       60.42      -59.32    105.08 o 
  -9   2   3    19036.57    19586.11    495.41 o 
  -8   2   3     2257.07     2242.57    106.77 o 
  -7   2   3    13871.62    13772.37    233.10 o 
  -6   2   3     8443.97     8518.53    139.98 o 
  -5   2   3     6676.63     6523.83     95.81 o 
  -4   2   3     4857.56     4704.45     68.21 o 
  -3   2   3    44193.66    44003.77    411.39 o 
  -2   2   3      134.91      129.43     10.40 o 
  -1   2   3    27008.94    26961.82    264.36 o 
   0   2   3     4794.15     4681.97     68.74 o 
   1   2   3      698.44      699.37     18.57 o 
   2   2   3    14435.03    14753.22    187.57 o 
   3   2   3    34651.10    36010.72    461.56 o 
   4   2   3      185.60      182.56     19.76 o 
   5   2   3    45154.56    45287.41    585.44 o 
   6   2   3      869.53      828.19     44.43 o 
   7   2   3    10778.36    10676.68    230.87 o 
   8   2   3     2278.08     2460.49    134.89 o 
   9   2   3        6.00       15.17     96.26 o 
  10   2   3     1822.22     1539.80    186.52 o 
 -10   3   3     6979.17     7400.84    387.61 o 
  -9   3   3      979.89     1159.11    121.25 o 
  -8   3   3    15964.74    16755.99    364.66 o 
  -7   3   3    13295.50    13255.39    211.47 o 
  -6   3   3      103.30      125.18     25.78 o 
  -5   3   3    15421.35    15317.97    193.28 o 
  -4   3   3    35544.54    34898.79    389.83 o 
  -3   3   3     3792.74     3863.95     57.05 o 
  -2   3   3    18291.22    18210.02    193.22 o 
  -1   3   3     9611.25    10076.64    114.03 o 
   0   3   3    21509.06    21395.69    272.51 o 
   1   3   3    18186.27    18410.28    235.59 o 
   2   3   3       87.13      120.23     12.37 o 
   3   3   3     6876.36     6659.36     96.99 o 
   4   3   3    27753.17    27772.80    371.32 o 
   5   3   3     1683.87     1863.43     56.45 o 
   6   3   3    20344.40    21242.39    324.57 o 
   7   3   3     4686.70     4599.12    108.39 o 
   8   3   3     1684.05     1795.10    131.91 o 
   9   3   3     8554.47     9179.44    417.66 o 
  10   3   3     2581.81     2674.11    232.13 o 
 -10   4   3      196.66       18.01     95.84 o 
  -9   4   3     9068.84     8916.99    323.45 o 
  -8   4   3     4120.64     4256.12    158.57 o 
  -7   4   3     2443.21     2639.37     89.32 o 
  -6   4   3    19836.67    19835.47    265.81 o 
  -5   4   3     7758.60     7929.72    119.01 o 
  -4   4   3    19012.79    18672.56    213.53 o 
  -3   4   3    27572.68    27175.88    291.49 o 
  -2   4   3      121.67      148.76     13.40 o 
  -1   4   3    34030.16    35165.54    401.18 o 
   0   4   3    24979.65    24743.89    333.64 o 
   1   4   3     3927.43     3987.78     81.49 o 
   2   4   3    20551.73    20363.04    262.25 o 
   3   4   3     1673.00     1705.21     40.11 o 
   4   4   3     3649.83     3525.00     70.21 o 
   5   4   3    21954.62    21674.67    308.00 o 
   6   4   3     1862.64     1933.40     70.56 o 
   7   4   3     3898.44     4080.47    115.01 o 
   8   4   3    10089.11     9846.32    333.22 o 
   9   4   3     2000.80     2028.28    282.00 o 
  10   4   3     6072.23     6085.53    345.70 o 
 -10   5   3     1176.04     1370.28    143.04 o 
  -9   5   3     2954.91     2872.57    181.28 o 
  -8   5   3     3903.00     3899.95    156.66 o 
  -7   5   3     9281.21     9785.63    198.87 o 
  -6   5   3      161.34      183.55     29.66 o 
  -5   5   3    27142.23    26942.92    358.85 o 
  -4   5   3    19256.72    19252.14    233.05 o 
  -3   5   3    12540.16    12549.82    157.25 o 
  -2   5   3    13707.64    13527.94    171.07 o 
  -1   5   3    21153.83    21480.49    289.11 o 
   0   5   3     8728.94     8534.17    145.99 o 
   1   5   3    44950.31    44039.73    557.81 o 
   2   5   3     2403.38     2394.20     52.10 o 
   3   5   3    19067.02    18558.45    249.91 o 
   4   5   3     5749.79     5826.50     98.33 o 
   5   5   3      452.57      498.68     29.58 o 
   6   5   3     6359.30     6407.24    142.69 o 
   7   5   3     9142.27     9243.45    266.57 o 
   8   5   3       99.96       65.16     74.34 o 
   9   5   3    15401.19    15172.44    506.85 o 
  10   5   3     2691.32     2804.59    364.08 o 
 -10   6   3     1314.05     1485.69    158.81 o 
  -9   6   3     1515.06     1487.57    124.31 o 
  -8   6   3     4595.35     4957.91    198.34 o 
  -7   6   3     1366.06     1315.34     75.05 o 
  -6   6   3    24101.42    23972.32    367.74 o 
  -5   6   3     3762.62     3672.25     88.85 o 
  -4   6   3    16055.70    15695.99    200.13 o 
  -3   6   3    15402.83    15585.00    194.84 o 
  -2   6   3      285.44      258.99     18.28 o 
  -1   6   3     2772.82     2630.63     56.64 o 
   0   6   3    30688.74    29687.14    421.20 o 
   1   6   3     1106.07      951.53     37.53 o 
   2   6   3    48943.82    47612.11    600.53 o 
   3   6   3      302.65      453.27     24.38 o 
   4   6   3     6077.84     5811.45    105.09 o 
   5   6   3     7381.67     7431.67    125.34 o 
   6   6   3     4047.00     4069.53     98.77 o 
   7   6   3      557.18      605.08     59.92 o 
   8   6   3    14847.07    14399.89    434.20 o 
   9   6   3     1697.74     1635.07    158.60 o 
  10   6   3    10764.63    11524.19    720.41 o 
 -10   7   3       15.58      240.01    138.42 o 
  -9   7   3      373.31      557.06    111.56 o 
  -8   7   3      750.60      758.80     90.44 o 
  -7   7   3    16162.59    15724.62    353.25 o 
  -6   7   3       34.09       72.08     29.82 o 
  -5   7   3    25711.33    25390.06    341.10 o 
  -4   7   3     2259.63     2174.02     50.76 o 
  -3   7   3      938.45      888.43     30.28 o 
  -2   7   3       64.44       98.90     18.66 o 
  -1   7   3    13697.20    13278.04    202.09 o 
   0   7   3      211.38      288.48     25.79 o 
   1   7   3    42777.25    40275.74    620.05 o 
   2   7   3     1024.04     1050.99     34.40 o 
   3   7   3    33108.96    32358.08    447.95 o 
   4   7   3      528.61      498.08     29.08 o 
   5   7   3      385.71      444.93     35.16 o 
   6   7   3      424.28      346.29     34.33 o 
   7   7   3     9344.17     9264.09    237.56 o 
   8   7   3      274.13      309.25     84.60 o 
   9   7   3    18923.88    18252.22    641.46 o 
  10   7   3        4.90       70.51    117.93 o 
  -9   8   3       31.90       50.49    111.72 o 
  -8   8   3     3678.97     3906.15    157.96 o 
  -7   8   3      233.25      191.64     54.34 o 
  -6   8   3    21531.98    20627.29    368.19 o 
  -5   8   3      225.44      226.56     32.72 o 
  -4   8   3    15359.39    14993.06    225.13 o 
  -3   8   3      281.50      277.91     33.06 o 
  -2   8   3      680.81      705.52     31.13 o 
  -1   8   3     4403.76     4656.67    106.30 o 
   0   8   3    47707.90    47719.27    690.26 o 
   1   8   3      674.77      693.32     32.31 o 
   2   8   3    45938.34    43951.99    564.52 o 
   3   8   3       27.63       46.29     22.96 o 
   4   8   3     5618.80     5336.45    111.70 o 
   5   8   3      499.37      421.06     36.70 o 
   6   8   3     1950.11     1927.88     77.15 o 
   7   8   3        2.43      145.24     68.99 o 
   8   8   3    14584.33    14228.98    436.52 o 
   9   8   3       71.96      122.93     99.78 o 
  -9   9   3      130.08      123.05    118.82 o 
  -8   9   3       32.90       -0.26     79.01 o 
  -7   9   3     9813.29     9454.74    273.16 o 
  -6   9   3        8.45       48.54     39.36 o 
  -5   9   3    16402.06    16490.76    245.69 o 
  -4   9   3     2524.23     2551.35     70.89 o 
  -3   9   3     3171.33     3148.27     71.55 o 
  -2   9   3    12085.20    12504.22    239.52 o 
  -1   9   3    13283.56    13382.85    223.95 o 
   0   9   3     2860.05     2777.68     70.80 o 
   1   9   3    46505.50    45453.26    699.65 o 
   2   9   3      175.08      153.99     24.89 o 
   3   9   3    17772.93    17694.46    263.95 o 
   4   9   3       65.54       67.52     25.10 o 
   5   9   3      666.01      694.19     42.17 o 
   6   9   3      403.95      425.11     76.07 o 
   7   9   3     6792.86     7051.02    264.84 o 
   8   9   3      417.15      413.06     96.04 o 
   9   9   3    15308.14    15510.28    528.79 o 
  -9  10   3     2034.91     2141.12    214.41 o 
  -8  10   3     3774.57     3958.11    282.41 o 
  -7  10   3      109.11      144.70     63.32 o 
  -6  10   3    10742.43    10714.16    265.05 o 
  -5  10   3     1383.85     1293.94     62.51 o 
  -4  10   3    15251.04    15402.16    249.90 o 
  -3  10   3     8299.48     8073.79    164.47 o 
  -2  10   3      256.45      255.31     34.64 o 
  -1  10   3    14744.97    14842.91    267.86 o 
   0  10   3    33450.50    33635.12    551.32 o 
   1  10   3     2041.44     2168.66     75.72 o 
   2  10   3    25195.89    24676.47    375.85 o 
   3  10   3      768.75      823.78     37.53 o 
   4  10   3     5767.67     5634.24    132.41 o 
   5  10   3     1531.98     1656.36     89.93 o 
   6  10   3     1034.18     1101.84    101.94 o 
   7  10   3      599.65      443.54     98.71 o 
   8  10   3    13383.33    12684.70    445.25 o 
   9  10   3      325.62      396.13    149.40 o 
  -8  11   3      961.65     1180.70    123.72 o 
  -7  11   3     7284.99     7641.48    285.85 o 
  -6  11   3       22.56       33.35     48.78 o 
  -5  11   3     8721.42     8976.90    207.99 o 
  -4  11   3     4003.10     3911.07    111.77 o 
  -3  11   3     3484.91     3605.82    104.05 o 
  -2  11   3    25013.44    24725.76    498.92 o 
  -1  11   3     6159.37     6332.69    131.73 o 
   0  11   3    11170.03    11616.14    215.48 o 
   1  11   3    20851.35    20211.65    328.70 o 
   2  11   3      478.64      454.89     37.36 o 
   3  11   3     5899.80     6039.28    154.59 o 
   4  11   3     5429.03     5455.66    167.44 o 
   5  11   3      417.41      298.01     58.82 o 
   6  11   3     3067.24     2996.07    171.85 o 
   7  11   3     2928.25     2775.78    175.09 o 
   8  11   3      500.38      422.16    123.02 o 
  -8  12   3     2804.04     2749.16    277.82 o 
  -7  12   3     1839.48     1888.82    135.22 o 
  -6  12   3     8867.48     9037.18    256.72 o 
  -5  12   3      725.60      781.70     88.53 o 
  -4  12   3     7985.21     7972.94    275.43 o 
  -3  12   3    16838.69    16620.96    408.86 o 
  -2  12   3       18.09       40.10     35.93 o 
  -1  12   3    23486.42    24010.26    394.19 o 
   0  12   3     9361.50     9553.47    236.07 o 
   1  12   3     1432.59     1559.95     68.55 o 
   2  12   3     9491.06     9189.20    216.69 o 
   3  12   3    10911.06    10379.39    287.38 o 
   4  12   3     1039.25     1206.89     85.04 o 
   5  12   3     6002.83     5757.98    209.63 o 
   6  12   3      432.56      348.23     88.71 o 
   7  12   3     2833.72     2736.18    179.81 o 
   8  12   3     4393.84     4105.81    257.65 o 
  -7  13   3     2849.18     3157.22    191.08 o 
  -6  13   3       54.66      -65.18     77.59 o 
  -5  13   3     4324.05     3865.30    173.83 o 
  -4  13   3     6881.30     6834.32    363.09 o 
  -3  13   3     1240.45     1235.96    114.79 o 
  -2  13   3    21421.20    21649.33    677.98 o 
  -1  13   3      362.26      412.82     61.29 o 
   0  13   3     5562.49     5739.97    436.53 o 
   1  13   3     3839.41     3685.82    161.26 o 
   2  13   3     1650.95     1781.83    112.43 o 
   3  13   3     1869.58     1833.73    132.23 o 
   4  13   3     9539.58     9273.22    322.09 o 
   5  13   3      194.19      150.93     64.26 o 
   6  13   3    12183.18    11896.30    363.16 o 
   7  13   3      610.53      661.52    105.32 o 
  -7  14   3     3603.17     3697.39    206.77 o 
  -6  14   3     1003.25     1173.59    318.57 o 
  -5  14   3      555.85      517.32    101.72 o 
  -4  14   3     1923.73     1852.95    146.06 o 
  -3  14   3    18014.70    18863.23   1067.40 o 
  -2  14   3      110.17      102.59     75.29 o 
  -1  14   3    17192.29    17535.57    476.04 o 
   0  14   3     1249.56     1257.04    102.75 o 
   1  14   3       32.31       76.14     89.24 o 
   2  14   3      827.44      725.82     85.67 o 
   3  14   3     8689.77     9004.36    297.11 o 
   4  14   3       25.51        0.24     67.05 o 
   5  14   3    17911.99    16591.93    638.87 o 
   6  14   3       18.11       10.69     89.48 o 
   7  14   3    10356.25    10025.99    420.06 o 
  -6  15   3      362.13      313.15    125.48 o 
  -5  15   3       92.00      143.82     97.32 o 
  -4  15   3     4087.16     4397.19    232.15 o 
  -3  15   3      115.17      135.09     87.65 o 
  -2  15   3    16573.72    18183.56    555.08 o 
  -1  15   3       16.72       38.22     67.20 o 
   0  15   3     5565.23     5849.56    261.29 o 
   1  15   3        3.42      -17.80     62.98 o 
   2  15   3     3802.50     3597.74    173.02 o 
   3  15   3       47.80      -36.85     66.16 o 
   4  15   3    14092.21    13795.20    438.17 o 
   5  15   3        5.40      -74.37     74.37 o 
   6  15   3    14543.13    13908.27    557.97 o 
  -5  16   3      424.20      255.31    125.02 o 
  -4  16   3       12.66        2.03     92.00 o 
  -3  16   3    11811.19    11323.95    412.12 o 
  -2  16   3       11.97      -82.76     82.76 o 
  -1  16   3    16354.32    16682.85    620.27 o 
   0  16   3      307.50      185.79     80.32 o 
   1  16   3       49.43       67.95     70.88 o 
   2  16   3     1368.40     1456.94    117.51 o 
   3  16   3     9006.04     8865.49    445.30 o 
   4  16   3      362.60      373.18     94.10 o 
   5  16   3    16479.43    15354.51    548.54 o 
  -4  17   3     4424.78     4041.06    283.90 o 
  -3  17   3       26.52      -28.93    100.24 o 
  -2  17   3    10251.08    10975.13    434.27 o 
  -1  17   3       27.90       49.31     80.42 o 
   0  17   3     4738.50     4827.20    228.89 o 
   1  17   3      250.97      283.45     91.57 o 
   2  17   3     2202.94     2360.38    162.34 o 
   3  17   3     2909.10     2699.82    189.61 o 
   4  17   3     9950.98    10203.72    437.59 o 
  -2  18   3        3.41       30.63    103.54 o 
  -1  18   3     9465.58     9179.63    384.67 o 
   0  18   3     1431.01     1268.30    137.63 o 
   1  18   3       92.30      117.31     94.56 o 
   2  18   3     3054.58     2899.57    187.98 o 
 -10   0   4     2680.95     3041.18    276.46 o 
  -8   0   4    23477.45    24409.29    588.24 o 
  -6   0   4    28132.01    27828.67    556.97 o 
  -4   0   4      182.50      192.45     23.06 o 
  -2   0   4    57781.60    59488.64    818.45 o 
   0   0   4    47266.94    48666.86    613.94 o 
   2   0   4    18747.32    19573.47    358.93 o 
   4   0   4     4049.60     4096.75    126.02 o 
   6   0   4    64663.69    63852.12   1311.96 o 
   8   0   4    16179.69    16546.44    543.55 o 
  10   0   4      278.81      257.94    218.29 o 
 -10   1   4      163.26      179.25    115.69 o 
  -9   1   4    12615.33    12876.36    337.18 o 
  -8   1   4       10.75       14.07     47.83 o 
  -7   1   4    28840.69    29015.79    450.89 o 
  -6   1   4     1378.33     1300.11     53.33 o 
  -5   1   4     8150.58     7936.64    122.58 o 
  -4   1   4     5803.11     5791.93     80.04 o 
  -3   1   4    14017.25    13966.47    152.34 o 
  -2   1   4     2232.45     2267.29     35.64 o 
  -1   1   4    53172.98    53075.70    496.36 o 
   0   1   4       30.81       43.03      7.59 o 
   1   1   4    50400.28    51327.13    528.63 o 
   2   1   4     1422.43     1488.31     33.48 o 
   3   1   4     3444.92     3812.67     70.95 o 
   4   1   4     1389.24     1450.36     42.54 o 
   5   1   4    20174.63    20340.00    288.70 o 
   6   1   4        7.02       53.73     26.06 o 
   7   1   4    40282.67    41000.29    647.87 o 
   8   1   4       40.73       73.66     50.63 o 
   9   1   4     7560.39     7682.15    371.87 o 
  10   1   4      437.36      560.45    145.51 o 
 -10   2   4     2668.36     2706.63    309.32 o 
  -9   2   4      266.38      386.61     85.23 o 
  -8   2   4    16977.12    17767.23    382.79 o 
  -7   2   4     2704.74     2756.44     87.39 o 
  -6   2   4    22416.70    22374.66    311.45 o 
  -5   2   4     7891.10     7830.75    113.81 o 
  -4   2   4      644.52      738.79     26.59 o 
  -3   2   4     6140.24     5844.91     73.92 o 
  -2   2   4    44857.01    44995.26    418.68 o 
  -1   2   4    10793.73    10930.69    118.44 o 
   0   2   4    45958.45    45283.24    530.61 o 
   1   2   4     5675.40     5802.36     83.46 o 
   2   2   4    13484.06    13980.15    181.15 o 
   3   2   4    15049.40    15463.40    202.41 o 
   4   2   4     4181.53     4391.18     85.31 o 
   5   2   4      575.83      549.06     32.52 o 
   6   2   4    34245.12    34033.37    500.06 o 
   7   2   4      262.78      281.27     42.69 o 
   8   2   4    16629.14    16678.85    433.89 o 
   9   2   4     1546.68     1796.90    185.16 o 
  10   2   4      289.38        7.27    113.57 o 
 -10   3   4     2183.15     2408.73    212.46 o 
  -9   3   4     6530.89     6593.12    245.31 o 
  -8   3   4      639.31      741.16     71.90 o 
  -7   3   4    17346.88    17892.35    307.98 o 
  -6   3   4     8959.06     9140.64    150.11 o 
  -5   3   4     4824.62     4741.88     84.76 o 
  -4   3   4    17922.53    17771.83    211.21 o 
  -3   3   4    15906.61    16009.26    172.89 o 
  -2   3   4    15326.96    15477.90    162.88 o 
  -1   3   4    42029.75    42023.01    433.39 o 
   0   3   4     2119.14     2310.83     45.40 o 
   1   3   4    16096.39    16171.46    217.26 o 
   2   3   4     9276.72     9500.75    141.27 o 
   3   3   4     5868.99     5831.44     99.49 o 
   4   3   4    14526.24    14321.40    204.59 o 
   5   3   4     7662.19     7766.00    138.06 o 
   6   3   4     2053.46     1978.52     84.41 o 
   7   3   4    25694.37    26049.11    431.65 o 
   8   3   4     1708.64     1734.61    193.61 o 
   9   3   4     3167.16     3203.17    235.52 o 
  10   3   4     5431.43     5225.96    334.32 o 
 -10   4   4      905.74      766.42    167.54 o 
  -9   4   4     1606.80     1564.10    138.47 o 
  -8   4   4     6640.21     6552.24    195.32 o 
  -7   4   4     2623.06     2623.46     96.68 o 
  -6   4   4    11949.32    12244.81    179.87 o 
  -5   4   4    23264.51    22961.26    286.97 o 
  -4   4   4     1996.32     2051.46     45.17 o 
  -3   4   4    25903.71    25537.03    291.63 o 
  -2   4   4    20869.24    20670.86    228.03 o 
  -1   4   4     2015.74     1873.06     36.64 o 
   0   4   4    39335.98    39432.09    520.35 o 
   1   4   4    11689.81    11962.91    173.80 o 
   2   4   4    15120.21    15324.34    198.28 o 
   3   4   4    25070.80    25063.62    324.00 o 
   4   4   4     1318.76     1423.32     43.59 o 
   5   4   4     9717.66     9832.96    150.45 o 
   6   4   4    11312.83    11353.94    205.52 o 
   7   4   4      351.72      345.08     47.30 o 
   8   4   4     7110.46     6909.35    241.87 o 
   9   4   4     6341.84     5711.74    315.55 o 
  10   4   4      164.57      227.42    152.50 o 
 -10   5   4     7034.79     7121.66    397.18 o 
  -9   5   4     1129.26     1326.56    134.25 o 
  -8   5   4        8.48      -19.54     56.94 o 
  -7   5   4     6144.43     6170.70    148.12 o 
  -6   5   4     9933.39    10176.24    160.60 o 
  -5   5   4      477.59      437.63     28.22 o 
  -4   5   4    32847.84    32035.11    374.67 o 
  -3   5   4     9731.30     9911.43    131.85 o 
  -2   5   4    29261.41    28929.35    360.57 o 
  -1   5   4    20352.15    20462.50    260.82 o 
   0   5   4     2861.39     3340.55     68.94 o 
   1   5   4    10002.91     9680.73    152.93 o 
   2   5   4    36094.03    34705.29    474.32 o 
   3   5   4     4727.86     4748.90     86.47 o 
   4   5   4    22721.91    22202.56    303.20 o 
   5   5   4     2225.13     2356.62     57.20 o 
   6   5   4     4074.08     3961.29    103.27 o 
   7   5   4     6718.93     7017.81    195.01 o 
   8   5   4     1800.74     1820.98    123.43 o 
   9   5   4       70.47      104.76    115.91 o 
  10   5   4     8470.40     8544.35    419.72 o 
 -10   6   4       31.81      -65.14    103.29 o 
  -9   6   4     3719.47     3569.46    202.36 o 
  -8   6   4     1389.69     1306.20    110.73 o 
  -7   6   4     1403.03     1503.55     85.33 o 
  -6   6   4     3046.86     3253.42     87.85 o 
  -5   6   4    20968.34    20651.76    268.87 o 
  -4   6   4     1521.95     1443.85     41.23 o 
  -3   6   4    31631.16    30745.38    379.02 o 
  -2   6   4    11884.36    11669.96    178.47 o 
  -1   6   4     1449.83     1369.59     37.66 o 
   0   6   4     4636.70     4677.84    129.34 o 
   1   6   4    19063.86    18496.81    249.39 o 
   2   6   4     6154.87     6221.65    106.14 o 
   3   6   4    55523.58    54782.35    710.29 o 
   4   6   4     1722.74     1677.55     52.58 o 
   5   6   4    13146.57    13139.49    249.43 o 
   6   6   4     2524.06     2455.07     79.57 o 
   7   6   4      481.15      470.57     66.82 o 
   8   6   4     1034.37     1215.67    112.00 o 
   9   6   4     5847.34     5985.35    325.80 o 
  10   6   4      470.73      441.87    142.72 o 
 -10   7   4    13707.89    13861.42    596.90 o 
  -9   7   4       44.91      129.78    122.34 o 
  -8   7   4        8.69      -42.54     63.42 o 
  -7   7   4      207.56      117.78     55.79 o 
  -6   7   4    11027.07    10983.30    206.45 o 
  -5   7   4      184.24      199.51     34.80 o 
  -4   7   4    20099.54    19873.99    261.85 o 
  -3   7   4     2990.42     3014.08     63.27 o 
  -2   7   4    14851.42    14501.83    259.31 o 
  -1   7   4      295.40      208.40     22.29 o 
   0   7   4     1440.07     1515.78     40.50 o 
   1   7   4     1861.64     1955.82     72.28 o 
   2   7   4    42576.67    40677.96    541.86 o 
   3   7   4     2163.37     2198.20     63.75 o 
   4   7   4    43194.16    42870.56    554.12 o 
   5   7   4       45.84       58.12     26.02 o 
   6   7   4     5079.77     4950.59    124.75 o 
   7   7   4      419.53      355.21     64.43 o 
   8   7   4     2843.63     2792.89    181.04 o 
   9   7   4      118.41       96.11     96.51 o 
  10   7   4     9722.71     9790.68    458.91 o 
  -9   8   4     5395.56     5216.10    399.52 o 
  -8   8   4      336.64      348.04     88.97 o 
  -7   8   4     1851.12     2143.20    203.58 o 
  -6   8   4       32.91       46.98     35.58 o 
  -5   8   4    16748.02    16715.03    237.96 o 
  -4   8   4      254.54      258.13     25.82 o 
  -3   8   4    21638.64    21834.37    297.55 o 
  -2   8   4      868.14      850.69     42.96 o 
  -1   8   4     3667.69     3850.63     86.12 o 
   0   8   4      566.91      575.77     31.97 o 
   1   8   4    24218.46    23393.73    345.27 o 
   2   8   4        3.21       25.33     16.98 o 
   3   8   4    58693.09    58592.88    757.75 o 
   4   8   4     2502.85     2601.33     84.26 o 
   5   8   4    14178.81    14159.20    252.60 o 
   6   8   4      142.61      102.46     41.91 o 
   7   8   4       19.71      -27.70     66.78 o 
   8   8   4      109.33      110.28     81.05 o 
   9   8   4     6001.71     6322.91    328.42 o 
  -9   9   4     3021.53     3156.90    325.69 o 
  -8   9   4      297.62      299.87     94.54 o 
  -7   9   4      584.31      448.62     79.11 o 
  -6   9   4     7733.08     7728.25    188.33 o 
  -5   9   4       64.23       36.07     30.39 o 
  -4   9   4    22466.74    22781.28    324.83 o 
  -3   9   4      235.79      198.11     27.38 o 
  -2   9   4    10827.20    11070.73    306.97 o 
  -1   9   4     4393.54     4548.74    112.22 o 
   0   9   4     2715.29     2745.86     88.37 o 
   1   9   4     5876.64     5866.53    126.35 o 
   2   9   4    35668.09    34043.58    476.15 o 
   3   9   4       30.99       44.89     23.47 o 
   4   9   4    27608.31    27192.86    395.51 o 
   5   9   4      330.79      339.71     44.94 o 
   6   9   4     3395.39     3258.84    206.60 o 
   7   9   4      656.77      601.14     91.54 o 
   8   9   4     1624.04     1523.46    134.66 o 
   9   9   4      329.32      273.88    126.65 o 
  -9  10   4     3199.41     3180.31    292.67 o 
  -8  10   4     3289.06     3535.79    189.24 o 
  -7  10   4     1435.73     1431.57    102.48 o 
  -6  10   4      681.96      754.81     66.12 o 
  -5  10   4    14622.02    14286.43    267.88 o 
  -4  10   4      223.68      219.78     35.03 o 
  -3  10   4    20152.68    20476.21    316.74 o 
  -2  10   4     4543.14     4286.15    116.30 o 
  -1  10   4     4122.01     4189.40    101.41 o 
   0  10   4    15841.80    15750.29    304.54 o 
   1  10   4    16180.18    15767.76    258.63 o 
   2  10   4     5124.07     5103.96    111.41 o 
   3  10   4    28837.58    28328.94    414.57 o 
   4  10   4     1315.86     1339.89     54.20 o 
   5  10   4     9127.34     9098.16    255.10 o 
   6  10   4     1653.45     1628.33    128.86 o 
   7  10   4       42.92       84.18     80.61 o 
   8  10   4      688.64      650.06    112.08 o 
   9  10   4     5546.62     6364.78    383.55 o 
  -8  11   4      269.06      248.91     92.16 o 
  -7  11   4     3366.90     3334.72    173.89 o 
  -6  11   4     6685.29     6499.67    201.89 o 
  -5  11   4      716.75      847.35     92.54 o 
  -4  11   4    10848.27    10976.87    255.15 o 
  -3  11   4     2101.85     2149.57     69.95 o 
  -2  11   4     8678.33     9233.66    199.80 o 
  -1  11   4    23448.37    23967.84    393.80 o 
   0  11   4       21.69       34.34     30.13 o 
   1  11   4    17293.19    17787.35    357.69 o 
   2  11   4    19538.06    18902.08    317.94 o 
   3  11   4       35.87       17.82     38.25 o 
   4  11   4    12432.13    11705.49    300.53 o 
   5  11   4     1840.54     1775.84    116.41 o 
   6  11   4      673.75      886.67    105.24 o 
   7  11   4     2183.31     2066.10    155.33 o 
   8  11   4      822.99      560.69    113.30 o 
  -8  12   4     7004.66     6928.32    413.64 o 
  -7  12   4     3314.51     3291.29    166.24 o 
  -6  12   4     3062.60     2985.47    194.34 o 
  -5  12   4     6460.12     6473.55    194.06 o 
  -4  12   4      121.41      113.43     69.61 o 
  -3  12   4    11998.72    12026.74    318.08 o 
  -2  12   4    15724.13    15280.93    379.08 o 
  -1  12   4     3239.93     3070.31     96.17 o 
   0  12   4    27408.94    28598.73    617.03 o 
   1  12   4     3838.02     3806.79    122.28 o 
   2  12   4     4979.44     4933.27    157.75 o 
   3  12   4     9558.28     9303.08    243.75 o 
   4  12   4     1406.47     1330.62    108.83 o 
   5  12   4     3388.19     3092.86    190.18 o 
   6  12   4     6104.05     5668.23    241.41 o 
   7  12   4        4.48      -16.53     79.01 o 
   8  12   4     3072.31     3499.58    277.06 o 
  -7  13   4     8392.50     8002.99    318.06 o 
  -6  13   4     3472.15     3806.75    346.08 o 
  -5  13   4     1019.61     1186.74    170.48 o 
  -4  13   4     3752.18     3892.68    206.53 o 
  -3  13   4     3608.68     3705.49    188.53 o 
  -2  13   4     3651.25     3704.91    192.53 o 
  -1  13   4    17355.59    17348.78    373.15 o 
   0  13   4      117.41       93.28     51.87 o 
   1  13   4    16479.64    17001.92    431.76 o 
   2  13   4     4742.38     4703.93    171.17 o 
   3  13   4      280.08      174.66     67.16 o 
   4  13   4     3031.04     2918.46    162.37 o 
   5  13   4     6701.02     6493.64    267.01 o 
   6  13   4       32.09       31.39     85.49 o 
   7  13   4    10004.39    10243.42    510.67 o 
  -7  14   4      958.83     1296.39    189.54 o 
  -6  14   4     6333.89     6469.40    365.43 o 
  -5  14   4      483.39      596.98    125.10 o 
  -4  14   4       36.48       32.42     81.52 o 
  -3  14   4     3302.00     3447.66    215.94 o 
  -2  14   4     7670.01     7448.83    296.19 o 
  -1  14   4     1266.60     1321.37    105.30 o 
   0  14   4    25685.95    26870.56    797.98 o 
   1  14   4      462.52      414.51     73.11 o 
   2  14   4     4907.34     4737.54    320.27 o 
   3  14   4     2140.16     2218.39    149.14 o 
   4  14   4     4284.62     4471.71    210.03 o 
   5  14   4      133.54       46.29     75.68 o 
   6  14   4    13834.23    13481.32    502.88 o 
   7  14   4       61.38       98.72    118.41 o 
  -6  15   4      135.95       15.42    174.99 o 
  -5  15   4     1840.74     1885.13    316.89 o 
  -4  15   4        7.95      197.55     96.72 o 
  -3  15   4     1088.28     1090.61    190.48 o 
  -2  15   4      205.17      204.72     85.97 o 
  -1  15   4    14469.08    15372.40    438.73 o 
   0  15   4       36.49      -50.46     69.51 o 
   1  15   4    13757.17    13970.92    404.92 o 
   2  15   4      187.45      187.98     74.73 o 
   3  15   4      637.06      581.10     88.04 o 
   4  15   4       49.42        5.33     75.53 o 
   5  15   4    11597.86    11084.86    404.08 o 
   6  15   4       25.51        9.49     91.17 o 
  -5  16   4      631.37      428.41    160.03 o 
  -4  16   4      158.80       40.65    108.60 o 
  -3  16   4      670.00      509.59    111.67 o 
  -2  16   4     6161.76     6501.69    286.56 o 
  -1  16   4       20.15      -69.15     69.15 o 
   0  16   4    19437.85    19233.34    613.35 o 
   1  16   4       24.29       15.03     69.74 o 
   2  16   4     1895.17     1880.01    131.53 o 
   3  16   4      171.26      117.45     77.59 o 
   4  16   4     4974.33     4873.12    232.15 o 
   5  16   4      445.57      538.92    106.03 o 
  -4  17   4     4339.10     4638.39    370.47 o 
  -3  17   4      852.52     1011.89    168.68 o 
  -2  17   4      431.11      431.89    121.73 o 
  -1  17   4    10036.71    10296.15    432.27 o 
   0  17   4       24.08      -70.56     77.26 o 
   1  17   4     8302.88     8003.38    417.65 o 
   2  17   4      104.86       60.43     77.60 o 
   3  17   4       44.86       35.66     90.36 o 
   4  17   4     1726.98     1525.28    302.31 o 
  -1  18   4       44.09       36.22    115.65 o 
   0  18   4    11173.12    11421.03    440.12 o 
   1  18   4      288.62      343.54    110.04 o 
  -9   0   5     1158.91     1274.54    152.38 o 
  -7   0   5    24492.74    24205.75    591.27 o 
  -5   0   5    63609.15    63361.40    899.67 o 
  -3   0   5     5609.32     5921.93    104.09 o 
  -1   0   5    26612.83    26290.45    383.09 o 
   1   0   5    46440.80    46739.50    688.88 o 
   3   0   5    14307.32    14554.86    264.47 o 
   5   0   5      361.67      378.20     45.20 o 
   7   0   5    22354.10    22001.67    657.79 o 
   9   0   5    27827.81    28091.29   1789.60 o 
 -10   1   5        8.24     -102.66    102.66 o 
  -9   1   5      582.38      617.06     81.60 o 
  -8   1   5    10341.45    10218.42    260.73 o 
  -7   1   5       50.38       64.92     37.23 o 
  -6   1   5    35863.02    35506.47    492.13 o 
  -5   1   5     1089.67     1083.26     38.68 o 
  -4   1   5    38371.46    38182.16    384.10 o 
  -3   1   5     5076.02     5034.22     66.44 o 
  -2   1   5      372.62      354.98     15.11 o 
  -1   1   5     7285.48     7321.18     89.96 o 
   0   1   5    32822.41    32230.10    334.46 o 
   1   1   5      223.81      269.57     15.12 o 
   2   1   5    15357.34    14672.85    180.03 o 
   3   1   5       73.09      102.28     15.77 o 
   4   1   5     7046.11     7291.17    122.11 o 
   5   1   5       37.40       38.75     20.29 o 
   6   1   5     4604.88     4591.43    106.22 o 
   7   1   5      804.47      779.44     54.83 o 
   8   1   5    27770.78    27987.58    691.10 o 
   9   1   5       13.60       64.53     87.30 o 
  10   1   5    12560.46    12324.42    656.14 o 
 -10   2   5     1435.83     1610.73    170.74 o 
  -9   2   5     1256.33     1260.08    111.15 o 
  -8   2   5      206.35      236.07     57.48 o 
  -7   2   5    16240.84    16237.32    292.63 o 
  -6   2   5      737.11      789.97     43.46 o 
  -5   2   5    45429.00    44683.21    540.46 o 
  -4   2   5    12287.99    12640.71    150.66 o 
  -3   2   5     5603.40     5645.89     76.68 o 
  -2   2   5    15008.14    14860.11    163.24 o 
  -1   2   5    36928.51    37043.27    367.41 o 
   0   2   5    14605.09    15045.20    184.10 o 
   1   2   5    43560.98    43711.07    465.84 o 
   2   2   5       38.05       55.44     13.91 o 
   3   2   5    15166.64    15505.71    204.34 o 
   4   2   5     7215.78     7456.58    119.38 o 
   5   2   5      218.98      248.96     28.51 o 
   6   2   5      880.49      878.25     55.06 o 
   7   2   5    16564.38    16755.38    349.87 o 
   8   2   5       42.71       36.90     65.65 o 
   9   2   5    20714.79    20014.19    609.51 o 
  10   2   5     1025.38     1111.97    160.79 o 
 -10   3   5       38.01     -118.56    118.56 o 
  -9   3   5     3296.22     3614.99    179.56 o 
  -8   3   5     2984.69     2945.24    124.97 o 
  -7   3   5       88.80       93.39     37.74 o 
  -6   3   5    21694.03    22221.66    311.84 o 
  -5   3   5     4811.23     4797.83     95.14 o 
  -4   3   5    22614.10    22717.11    258.11 o 
  -3   3   5    19364.25    18627.00    206.74 o 
  -2   3   5     3334.63     3345.40     50.50 o 
  -1   3   5    39139.78    39342.20    426.53 o 
   0   3   5    43948.97    43490.15    531.74 o 
   1   3   5     4802.56     5077.58     85.66 o 
   2   3   5    17239.16    16842.76    224.02 o 
   3   3   5     3192.51     3092.90     61.54 o 
   4   3   5     6240.90     6402.86    102.35 o 
   5   3   5     6807.23     6974.33    160.47 o 
   6   3   5       99.93      111.12     32.93 o 
   7   3   5     1971.15     1878.58    110.09 o 
   8   3   5    19024.52    19486.69    453.37 o 
   9   3   5      579.58      603.00    120.59 o 
  10   3   5     6007.85     5706.33    419.59 o 
 -10   4   5     3643.11     3685.44    291.86 o 
  -9   4   5      407.34      253.60     97.06 o 
  -8   4   5     6290.74     6466.26    196.95 o 
  -7   4   5     5468.86     5738.09    135.66 o 
  -6   4   5      183.70      196.08     32.60 o 
  -5   4   5    20828.06    20691.01    279.25 o 
  -4   4   5    31138.47    31349.64    358.36 o 
  -3   4   5     1089.72     1083.91     30.09 o 
  -2   4   5    34542.98    33615.90    364.86 o 
  -1   4   5    31936.99    32167.41    371.95 o 
   0   4   5     8801.95     8415.15    131.47 o 
   1   4   5    27042.78    27275.73    370.28 o 
   2   4   5      662.90      661.15     24.35 o 
   3   4   5    14283.64    14424.13    200.11 o 
   4   4   5    23025.65    23017.10    322.06 o 
   5   4   5     1694.14     1641.92     49.12 o 
   6   4   5    11035.04    11201.12    193.87 o 
   7   4   5     4450.74     4656.20    155.67 o 
   8   4   5      114.44      109.01     63.45 o 
   9   4   5     5872.26     5927.39    280.39 o 
  10   4   5     2500.96     2799.07    414.09 o 
 -10   5   5        9.73       80.39    134.45 o 
  -9   5   5    14538.89    14077.53    447.93 o 
  -8   5   5      473.15      462.80     69.61 o 
  -7   5   5     3240.37     3133.05    105.13 o 
  -6   5   5     9087.56     8941.99    164.14 o 
  -5   5   5     7582.51     7681.41    124.74 o 
  -4   5   5     3477.62     3454.85     70.01 o 
  -3   5   5    33113.16    33049.43    403.77 o 
  -2   5   5     6529.75     6575.85    107.52 o 
  -1   5   5    17988.14    16950.35    231.09 o 
   0   5   5    14333.26    13905.27    208.73 o 
   1   5   5     1474.96     1549.59     42.63 o 
   2   5   5    15511.25    15669.86    243.97 o 
   3   5   5     9053.55     8996.40    134.77 o 
   4   5   5     4191.75     4127.74     84.47 o 
   5   5   5    23037.67    22662.11    330.25 o 
   6   5   5      286.10      288.87     35.25 o 
   7   5   5     7432.28     7238.99    205.02 o 
   8   5   5     3508.16     3727.32    186.45 o 
   9   5   5       54.58       74.42     87.08 o 
  10   5   5     1550.46     1166.97    357.46 o 
 -10   6   5    13546.93    13091.87    576.90 o 
  -9   6   5        8.89      -88.34    107.70 o 
  -8   6   5    14876.52    14809.50    404.44 o 
  -7   6   5      621.67      596.22     58.76 o 
  -6   6   5       27.03       66.98     31.11 o 
  -5   6   5     5043.69     4992.97    102.22 o 
  -4   6   5    15814.39    15767.28    211.05 o 
  -3   6   5      161.82      183.95     20.16 o 
  -2   6   5    43577.31    41913.49    549.19 o 
  -1   6   5     7184.99     7105.19    112.52 o 
   0   6   5     9428.72     9086.60    157.06 o 
   1   6   5     4845.86     4701.57     93.05 o 
   2   6   5     8363.96     8300.17    145.94 o 
   3   6   5     3122.22     3261.34     90.11 o 
   4   6   5    31064.51    30646.88    432.87 o 
   5   6   5     2815.09     2922.65     81.41 o 
   6   6   5    22378.74    22451.25    379.25 o 
   7   6   5      281.61      278.55     57.55 o 
   8   6   5      960.29     1096.87     97.37 o 
   9   6   5     1217.48     1120.61    144.14 o 
  10   6   5     2503.50     2403.13    224.88 o 
  -9   7   5    18363.44    18868.63    707.07 o 
  -8   7   5        5.61       39.10     65.22 o 
  -7   7   5     3482.12     3673.03    159.54 o 
  -6   7   5       83.97       96.52     36.57 o 
  -5   7   5     1433.12     1509.92     52.67 o 
  -4   7   5     1434.44     1389.87     46.37 o 
  -3   7   5    23964.00    23403.07    332.09 o 
  -2   7   5      776.43      834.19     37.44 o 
  -1   7   5    33850.17    32841.72    489.57 o 
   0   7   5     1716.40     1748.11     67.86 o 
   1   7   5      179.60      178.51     24.63 o 
   2   7   5      217.53      226.11     22.38 o 
   3   7   5    25190.31    24651.85    367.90 o 
   4   7   5     1287.91     1278.09     46.97 o 
   5   7   5    30818.26    31158.58    477.01 o 
   6   7   5        8.76       19.95     37.78 o 
   7   7   5    10210.17     9965.88    272.80 o 
   8   7   5      367.22      305.75     87.91 o 
   9   7   5       68.43       65.56     96.98 o 
  -9   8   5        5.57      -65.02    116.82 o 
  -8   8   5    13627.76    14296.49    478.10 o 
  -7   8   5      450.10      498.97     77.75 o 
  -6   8   5       49.88      122.44     36.65 o 
  -5   8   5       25.61       50.15     26.00 o 
  -4   8   5    11214.79    11063.39    171.54 o 
  -3   8   5      926.01      905.97     43.82 o 
  -2   8   5    34568.83    34178.82    508.74 o 
  -1   8   5       92.25      142.24     23.79 o 
   0   8   5    11934.61    12216.29    266.44 o 
   1   8   5      919.32      931.35     36.15 o 
   2   8   5     7336.25     7424.02    136.80 o 
   3   8   5     3258.48     3100.52     69.47 o 
   4   8   5    37047.23    37304.79    518.82 o 
   5   8   5     1112.53     1060.87     55.77 o 
   6   8   5    18542.57    17840.38    374.12 o 
   7   8   5      163.10      166.11     76.32 o 
   8   8   5      959.95      766.87    110.83 o 
   9   8   5      220.69      157.88    113.86 o 
  -9   9   5    15850.38    15208.02    709.74 o 
  -8   9   5      769.38      853.53    134.69 o 
  -7   9   5     4922.22     4891.24    183.92 o 
  -6   9   5      941.20      927.18     67.42 o 
  -5   9   5     6691.48     6506.03    140.78 o 
  -4   9   5      238.21      233.24     28.83 o 
  -3   9   5    23646.04    22944.95    340.14 o 
  -2   9   5      270.84      204.60     31.88 o 
  -1   9   5    18002.21    18194.44    290.09 o 
   0   9   5     1613.03     1777.96     67.73 o 
   1   9   5      495.05      548.71     31.78 o 
   2   9   5    15706.65    15536.16    277.15 o 
   3   9   5    14669.88    14675.84    223.53 o 
   4   9   5      244.18      257.08     35.67 o 
   5   9   5    23288.37    22987.11    401.13 o 
   6   9   5      316.91      353.99     74.61 o 
   7   9   5     7838.64     7320.60    375.48 o 
   8   9   5       45.11       97.17     92.08 o 
   9   9   5       91.55      212.51    124.35 o 
  -8  10   5     9547.90     8856.71    439.50 o 
  -7  10   5     3859.47     4135.18    234.58 o 
  -6  10   5       65.16       -9.00     57.79 o 
  -5  10   5     1650.27     1616.51     73.94 o 
  -4  10   5    20427.49    19585.84    362.18 o 
  -3  10   5       12.96       14.25     25.84 o 
  -2  10   5    20526.15    20488.83    470.31 o 
  -1  10   5     2952.90     2918.96     97.72 o 
   0  10   5     9468.78     9670.93    200.06 o 
   1  10   5    15655.07    15595.01    284.98 o 
   2  10   5      789.58      774.61     34.07 o 
   3  10   5     9051.32     8821.49    155.75 o 
   4  10   5    20027.29    19562.94    401.64 o 
   5  10   5       65.28       70.10     55.73 o 
   6  10   5     9191.44     9212.75    323.42 o 
   7  10   5     1183.89     1209.57    125.94 o 
   8  10   5      670.00      686.46    119.68 o 
  -8  11   5     4661.36     4841.95    271.93 o 
  -7  11   5      539.16      376.20    118.18 o 
  -6  11   5     5752.52     5799.12    206.38 o 
  -5  11   5     6645.61     6667.98    206.45 o 
  -4  11   5     2139.29     2109.76     96.80 o 
  -3  11   5    14903.97    14919.90    293.67 o 
  -2  11   5      493.71      403.24     47.45 o 
  -1  11   5    15024.31    15379.67    301.33 o 
   0  11   5    12901.74    13074.04    321.88 o 
   1  11   5     2979.10     3040.90    132.83 o 
   2  11   5    13965.39    13921.96    279.09 o 
   3  11   5     7583.15     7702.31    174.12 o 
   4  11   5     3492.24     3484.76    198.49 o 
   5  11   5    13104.31    13045.59    467.02 o 
   6  11   5      491.38      465.49     95.82 o 
   7  11   5     1619.72     1628.48    178.09 o 
   8  11   5     2645.60     2819.23    223.08 o 
  -8  12   5     1617.07     1553.78    353.41 o 
  -7  12   5    11041.07    11784.99    406.43 o 
  -6  12   5      589.24      651.23     96.72 o 
  -5  12   5     7737.06     7534.31    255.18 o 
  -4  12   5     6029.21     6023.13    180.39 o 
  -3  12   5      812.42      785.54     78.39 o 
  -2  12   5    15672.33    16788.47    526.19 o 
  -1  12   5     4468.07     4477.38    121.56 o 
   0  12   5     8162.32     8080.52    177.96 o 
   1  12   5    22097.29    22312.86    413.49 o 
   2  12   5      485.05      422.29     78.98 o 
   3  12   5     9896.49     9661.64    258.15 o 
   4  12   5     4546.21     4245.04    185.41 o 
   5  12   5        2.10       23.16     81.16 o 
   6  12   5     2674.18     2483.86    204.00 o 
   7  12   5     4808.27     4860.08    477.10 o 
   8  12   5      199.95      556.25    193.38 o 
  -7  13   5      196.72       45.93    204.78 o 
  -6  13   5    12076.97    12321.93    497.08 o 
  -5  13   5     2315.21     2442.26    243.88 o 
  -4  13   5     5968.65     5921.29    426.86 o 
  -3  13   5     6428.40     6557.63    317.65 o 
  -2  13   5       67.23       73.25     65.29 o 
  -1  13   5     6772.61     6664.80    203.83 o 
   0  13   5    13254.71    13617.55    340.61 o 
   1  13   5      689.47      713.65     70.97 o 
   2  13   5    18824.90    18813.53    458.79 o 
   3  13   5     1159.67     1187.00    103.41 o 
   4  13   5     3008.65     2864.94    201.33 o 
   5  13   5     2621.44     2420.14    176.67 o 
   6  13   5     4480.98     4307.48    226.53 o 
   7  13   5      309.86      243.21    171.34 o 
  -6  14   5     1319.58      999.01    152.96 o 
  -5  14   5    13627.38    12863.86    995.39 o 
  -4  14   5      329.78      324.19    111.14 o 
  -3  14   5     1710.25     2067.53    138.03 o 
  -2  14   5     2988.70     2615.50    300.70 o 
  -1  14   5     2129.56     2189.65    138.75 o 
   0  14   5     2454.52     2652.77    138.77 o 
   1  14   5    22216.38    23279.41    649.31 o 
   2  14   5       57.49      -38.59     58.10 o 
   3  14   5    11214.14    10219.39    329.29 o 
   4  14   5      345.77      311.16     83.64 o 
   5  14   5     1666.39     1580.07    188.79 o 
   6  14   5      241.80       96.54     95.59 o 
  -5  15   5      524.52      291.96    121.48 o 
  -4  15   5     4253.69     4377.38    388.08 o 
  -3  15   5       60.22       18.46     95.79 o 
  -2  15   5       97.71      152.57     87.59 o 
  -1  15   5        2.89      -16.01     76.64 o 
   0  15   5     8504.18     8346.71    285.55 o 
   1  15   5      525.67      461.92     81.79 o 
   2  15   5    18899.71    18329.21    508.10 o 
   3  15   5       71.34       88.03     72.84 o 
   4  15   5      552.81      648.97    109.07 o 
   5  15   5       72.39      155.76     94.90 o 
  -4  16   5      131.81      164.11    117.90 o 
  -3  16   5     1802.03     1858.67    179.37 o 
  -2  16   5     1353.78     1366.09    152.73 o 
  -1  16   5     3776.12     3891.89    215.86 o 
   0  16   5       17.94       34.15     69.46 o 
   1  16   5    13923.86    13618.94    454.72 o 
   2  16   5      223.93      262.99     82.89 o 
   3  16   5     6225.47     6127.52    260.02 o 
   4  16   5       31.69       28.24     83.01 o 
  -3  17   5     4045.42     4138.02    333.07 o 
  -2  17   5       75.36      153.89    118.28 o 
  -1  17   5     1960.68     2162.42    194.54 o 
   0  17   5     7668.19     7935.86    411.41 o 
   1  17   5       82.12       48.42     83.12 o 
   2  17   5    13203.33    13119.68    429.56 o 
   3  17   5       97.33       85.69     89.90 o 
   0  18   5      932.69     1010.68    202.12 o 
 -10   0   6     5827.01     5744.52    464.74 o 
  -8   0   6      234.82       91.01     88.84 o 
  -6   0   6    12862.14    12730.79    273.47 o 
  -4   0   6    64597.18    63859.55    900.75 o 
  -2   0   6    36854.68    36370.25    520.02 o 
   0   0   6     9999.85    10207.91    163.71 o 
   2   0   6    36464.25    35698.89    538.96 o 
   4   0   6    25906.67    25212.30    464.74 o 
   6   0   6      580.54      659.37     57.44 o 
   8   0   6     9099.77     8620.26    420.65 o 
  10   0   6    19646.97    21777.18   2551.00 o 
 -10   1   6      492.05      513.34    115.37 o 
  -9   1   6     1470.18     1371.73    111.68 o 
  -8   1   6      137.70      139.84     54.67 o 
  -7   1   6     5197.85     5241.22    145.65 o 
  -6   1   6       56.01       59.04     27.36 o 
  -5   1   6    25185.88    25456.03    301.73 o 
  -4   1   6      145.71      188.60     18.76 o 
  -3   1   6    42305.21    41649.45    432.04 o 
  -2   1   6      727.31      714.89     23.75 o 
  -1   1   6     7897.77     8353.36    105.79 o 
   0   1   6     2581.48     2557.54     45.46 o 
   1   1   6    24021.86    24082.71    275.85 o 
   2   1   6      947.82      845.91     28.32 o 
   3   1   6    23089.65    22280.89    277.77 o 
   4   1   6      153.21      126.15     20.14 o 
   5   1   6     7357.31     7459.53    141.52 o 
   6   1   6      268.78      270.17     33.69 o 
   7   1   6      269.74      212.50     46.66 o 
   8   1   6     1390.80     1037.33    106.50 o 
   9   1   6    19574.35    20323.49    635.67 o 
  10   1   6        0.49      -18.69    112.26 o 
 -10   2   6     6362.92     6988.42    397.63 o 
  -9   2   6     1838.79     2057.08    126.09 o 
  -8   2   6       50.27       72.35     53.79 o 
  -7   2   6     1713.26     1700.91     76.54 o 
  -6   2   6    12607.71    12732.62    210.50 o 
  -5   2   6       38.86       21.94     22.11 o 
  -4   2   6    44851.85    44736.23    466.96 o 
  -3   2   6     3868.24     3887.65     63.83 o 
  -2   2   6    22943.81    22985.53    253.38 o 
  -1   2   6    17405.31    17412.68    208.64 o 
   0   2   6     6453.27     6365.81     89.53 o 
   1   2   6    10730.72    10774.85    138.29 o 
   2   2   6    39045.68    38588.54    469.32 o 
   3   2   6      481.61      541.76     33.41 o 
   4   2   6    23187.76    23427.76    303.25 o 
   5   2   6     3119.08     2985.84     72.37 o 
   6   2   6     2170.15     2391.77    110.89 o 
   7   2   6     4042.18     4247.22    154.44 o 
   8   2   6     6863.84     6619.00    253.40 o 
   9   2   6      382.85      551.21    101.23 o 
  10   2   6    14999.92    15364.87    604.27 o 
 -10   3   6      841.06      775.34    199.04 o 
  -9   3   6      505.12      569.79    100.10 o 
  -8   3   6     3769.24     3954.01    152.73 o 
  -7   3   6     1757.92     1590.06     74.36 o 
  -6   3   6     2895.98     2899.58     89.85 o 
  -5   3   6    13234.76    12917.34    193.01 o 
  -4   3   6     1046.49      996.74     34.07 o 
  -3   3   6    32766.70    32607.42    347.45 o 
  -2   3   6    14343.63    13813.91    172.80 o 
  -1   3   6      686.77      732.86     27.27 o 
   0   3   6    22008.18    21245.27    263.96 o 
   1   3   6    22126.26    21978.68    288.22 o 
   2   3   6     5771.48     5716.42     93.43 o 
   3   3   6    21843.41    21511.13    285.87 o 
   4   3   6     2790.51     2965.83     66.17 o 
   5   3   6     8342.96     8475.86    144.37 o 
   6   3   6     5415.99     5665.06    132.74 o 
   7   3   6       72.17       94.29     59.57 o 
   8   3   6     2705.07     2577.60    168.52 o 
   9   3   6     8815.60     9308.35    374.08 o 
  10   3   6       55.44       78.92    120.37 o 
 -10   4   6     3016.23     3038.64    331.08 o 
  -9   4   6     5600.94     5481.90    254.76 o 
  -8   4   6       13.66       -4.24     55.37 o 
  -7   4   6    12187.83    12116.32    248.40 o 
  -6   4   6     4106.55     3979.67    100.24 o 
  -5   4   6      786.11      761.57     41.81 o 
  -4   4   6    18201.88    18429.00    224.17 o 
  -3   4   6    16915.15    16866.71    212.97 o 
  -2   4   6     9629.71     9427.16    137.67 o 
  -1   4   6    28432.40    26810.62    319.43 o 
   0   4   6     3861.29     3666.24     69.39 o 
   1   4   6    21599.54    21216.30    318.37 o 
   2   4   6    29349.67    28289.79    404.49 o 
   3   4   6     1461.49     1599.55     43.91 o 
   4   4   6    12773.25    12755.60    196.95 o 
   5   4   6    15086.37    14967.69    262.05 o 
   6   4   6     3078.33     3142.49     81.08 o 
   7   4   6    11457.46    11247.31    258.47 o 
   8   4   6     1456.14     1350.84    104.98 o 
   9   4   6     1012.28      921.61    114.89 o 
  10   4   6     6556.02     6960.50    370.67 o 
 -10   5   6     3206.93     3079.18    275.09 o 
  -9   5   6       74.74       32.97    129.28 o 
  -8   5   6    21051.17    21933.71    463.74 o 
  -7   5   6      457.08      473.81     53.20 o 
  -6   5   6     5024.15     5153.55    124.73 o 
  -5   5   6     3919.14     3746.60     84.24 o 
  -4   5   6     2140.53     2187.87     54.54 o 
  -3   5   6     9370.60     9375.13    134.78 o 
  -2   5   6    12577.16    11424.64    164.21 o 
  -1   5   6      207.43      199.91     21.72 o 
   0   5   6    28305.68    28103.09    403.48 o 
   1   5   6     7896.24     7552.57    133.41 o 
   2   5   6    11075.68    11203.95    187.41 o 
   3   5   6    13874.95    13837.41    224.43 o 
   4   5   6     2448.43     2316.03     64.14 o 
   5   5   6     6616.84     6822.27    132.83 o 
   6   5   6    22864.33    22444.75    386.66 o 
   7   5   6      153.26      111.89     54.53 o 
   8   5   6     8073.80     8140.97    250.77 o 
   9   5   6     1613.91     1563.95    171.22 o 
  10   5   6       13.33       84.78    121.10 o 
  -9   6   6    12764.79    13606.58    571.06 o 
  -8   6   6        7.70      -63.91     63.91 o 
  -7   6   6    23288.80    23135.50    428.45 o 
  -6   6   6       67.60      129.16     36.42 o 
  -5   6   6     2888.58     2838.41     74.46 o 
  -4   6   6     4201.43     4264.89     87.47 o 
  -3   6   6     9841.96     9712.52    156.68 o 
  -2   6   6     2720.69     2702.51     62.68 o 
  -1   6   6    35803.46    35123.10    469.06 o 
   0   6   6     5039.45     4931.57    103.66 o 
   1   6   6    28462.35    28605.59    439.85 o 
   2   6   6     6098.72     6116.09    118.85 o 
   3   6   6        6.89       20.79     20.04 o 
   4   6   6     1176.44     1238.59     41.11 o 
   5   6   6    21544.75    21422.02    337.41 o 
   6   6   6     1274.30     1407.17     76.41 o 
   7   6   6    20637.32    20438.70    431.44 o 
   8   6   6       16.92      -15.56     68.78 o 
   9   6   6     2976.85     3076.59    208.87 o 
  -9   7   6       17.32       -2.60    113.09 o 
  -8   7   6    24085.68    25695.89    746.92 o 
  -7   7   6        2.17       10.78     47.54 o 
  -6   7   6    11576.25    11515.70    221.14 o 
  -5   7   6      148.26      136.97     29.85 o 
  -4   7   6      278.86      255.47     26.41 o 
  -3   7   6     1732.70     1704.19     55.92 o 
  -2   7   6    19559.81    19065.68    289.50 o 
  -1   7   6       21.93       26.31     18.73 o 
   0   7   6    41269.13    41442.13    612.13 o 
   1   7   6     3861.20     4043.08    123.56 o 
   2   7   6     2150.34     2097.34     60.23 o 
   3   7   6      138.21      142.32     23.70 o 
   4   7   6     6997.54     6856.35    149.18 o 
   5   7   6      323.27      380.91     41.07 o 
   6   7   6    22831.06    22740.41    426.88 o 
   7   7   6      336.45      412.96     65.75 o 
   8   7   6    13417.77    13398.78    459.61 o 
   9   7   6      284.05      409.17    124.87 o 
  -9   8   6    16326.48    16524.83    751.88 o 
  -8   8   6      267.59      348.35    120.82 o 
  -7   8   6    26934.69    26698.94    544.48 o 
  -6   8   6     1116.87     1089.17     62.50 o 
  -5   8   6     4724.24     4810.42    107.34 o 
  -4   8   6      494.05      430.25     34.91 o 
  -3   8   6     5332.91     5316.09    139.51 o 
  -2   8   6      763.80      806.90     41.21 o 
  -1   8   6    26391.91    27329.81    408.98 o 
   0   8   6      417.73      456.74     43.83 o 
   1   8   6    19305.56    19107.44    322.77 o 
   2   8   6      526.93      509.53     38.25 o 
   3   8   6      611.45      696.60     36.80 o 
   4   8   6     2690.38     2858.27     80.04 o 
   5   8   6    23380.90    23324.13    406.08 o 
   6   8   6       15.35       -3.93     45.18 o 
   7   8   6    20990.47    21382.95    618.90 o 
   8   8   6       59.48      -19.43     95.75 o 
   9   8   6     3527.09     3634.89    253.42 o 
  -9   9   6      944.72     1202.80    212.30 o 
  -8   9   6    21254.09    21610.20    724.27 o 
  -7   9   6      123.15       69.43     86.48 o 
  -6   9   6    13292.71    12327.72    269.85 o 
  -5   9   6     1877.81     1856.36     79.66 o 
  -4   9   6      596.29      647.34     70.31 o 
  -3   9   6      485.45      571.62     44.54 o 
  -2   9   6    10829.52    10742.63    197.05 o 
  -1   9   6       87.88       53.41     25.06 o 
   0   9   6    15624.69    16352.16    353.90 o 
   1   9   6      630.06      698.29     35.46 o 
   2   9   6     8875.84     8409.80    157.79 o 
   3   9   6     6512.01     6397.10    123.37 o 
   4   9   6     7410.35     7383.11    165.04 o 
   5   9   6     1454.38     1605.72     96.36 o 
   6   9   6    26911.94    25892.49    630.46 o 
   7   9   6      267.50      217.97     84.27 o 
   8   9   6    10354.64    10537.55    430.38 o 
   9   9   6       44.13      -22.27    111.32 o 
  -8  10   6      228.58      245.71    163.54 o 
  -7  10   6    16377.01    15818.92    553.59 o 
  -6  10   6     2880.45     3120.26    127.16 o 
  -5  10   6     1596.55     1598.32     99.13 o 
  -4  10   6     6148.56     5948.88    161.29 o 
  -3  10   6     4674.41     4608.73    120.52 o 
  -2  10   6      406.25      431.31     48.67 o 
  -1  10   6    14014.76    14730.85    342.25 o 
   0  10   6     1022.91     1103.43     61.26 o 
   1  10   6    13063.91    13290.02    274.98 o 
   2  10   6     9198.20     8906.24    183.96 o 
   3  10   6      124.49      156.63     30.75 o 
   4  10   6    10546.00    10775.03    280.44 o 
   5  10   6    18346.91    18643.33    433.80 o 
   6  10   6      584.81      606.24    115.24 o 
   7  10   6    14168.30    13778.21    446.74 o 
   8  10   6      394.42      319.31    111.77 o 
  -8  11   6     9149.81     8974.11    477.40 o 
  -7  11   6     2673.97     2605.66    210.75 o 
  -6  11   6     6196.82     6292.71    257.77 o 
  -5  11   6     6784.83     6605.46    206.77 o 
  -4  11   6     1896.56     1931.53    102.27 o 
  -3  11   6     2117.80     2258.68    108.04 o 
  -2  11   6     8977.51     9356.61    317.29 o 
  -1  11   6      366.60      333.10     58.38 o 
   0  11   6    11910.04    11809.07    292.38 o 
   1  11   6     5233.13     5243.57    158.15 o 
   2  11   6     8423.33     8052.08    170.04 o 
   3  11   6    13874.16    13748.91    264.29 o 
   4  11   6     3832.93     3892.01    213.08 o 
   5  11   6     8117.32     8105.35    292.75 o 
   6  11   6    14302.03    14541.89    542.45 o 
   7  11   6        7.47      -59.44    101.35 o 
   8  11   6     3483.97     3281.69    284.59 o 
  -7  12   6     3771.30     4566.65    383.81 o 
  -6  12   6     9713.04     9640.69    348.33 o 
  -5  12   6      110.49      176.18     61.80 o 
  -4  12   6    10496.01    10522.49    265.43 o 
  -3  12   6     2897.02     3100.17    146.92 o 
  -2  12   6     2360.59     2499.45    144.21 o 
  -1  12   6    12082.37    12664.77    283.53 o 
   0  12   6      562.23      524.72     64.24 o 
   1  12   6     7368.81     7578.35    292.60 o 
   2  12   6    14002.05    13855.43    332.47 o 
   3  12   6       41.64       86.71     58.01 o 
   4  12   6    19400.52    19113.74    582.78 o 
   5  12   6     3474.80     3652.13    239.44 o 
   6  12   6      686.72      510.42    142.28 o 
   7  12   6     3864.66     3465.01    250.77 o 
  -7  13   6     2058.87     2086.18    314.34 o 
  -6  13   6      181.64      253.94    173.99 o 
  -5  13   6    16147.33    16371.12    642.89 o 
  -4  13   6     1178.30     1122.07    101.57 o 
  -3  13   6     9569.80     9789.60    292.29 o 
  -2  13   6     3970.79     4121.37    200.97 o 
  -1  13   6      979.67      980.48     91.35 o 
   0  13   6     7744.60     7631.21    214.96 o 
   1  13   6     7216.86     7104.67    210.48 o 
   2  13   6     2332.96     2240.70    140.52 o 
   3  13   6    20597.83    19888.77    566.25 o 
   4  13   6       33.17       55.20     74.04 o 
   5  13   6     5342.76     5153.90    263.49 o 
   6  13   6     2700.78     2602.72    211.24 o 
   7  13   6      401.08      269.85    137.48 o 
  -6  14   6     9194.53     9352.81    747.80 o 
  -5  14   6      672.81      658.22    133.31 o 
  -4  14   6    18031.30    17709.97    649.96 o 
  -3  14   6      595.06      626.73     90.33 o 
  -2  14   6     5710.49     5520.42    218.11 o 
  -1  14   6      920.10      962.13     95.62 o 
   0  14   6      505.17      491.60     68.54 o 
   1  14   6     3491.21     3373.88    131.40 o 
   2  14   6    14112.87    14942.59    429.58 o 
   3  14   6      235.83      261.34     88.16 o 
   4  14   6    14344.06    14275.87    451.10 o 
   5  14   6      440.77      345.51    100.64 o 
   6  14   6       81.34       50.33     93.23 o 
  -5  15   6    17801.93    17932.96    945.53 o 
  -4  15   6      437.40      480.75    127.40 o 
  -3  15   6    10564.89    10877.19    606.13 o 
  -2  15   6        5.61       53.25     91.31 o 
  -1  15   6      490.30      490.64     92.81 o 
   0  15   6       25.60       -8.56     64.62 o 
   1  15   6     2023.95     1864.21    121.02 o 
   2  15   6      804.78      826.78     99.96 o 
   3  15   6    19062.15    19400.76    571.60 o 
   4  15   6        0.16       86.33     80.70 o 
   5  15   6     6053.52     5609.90    285.33 o 
  -4  16   6    14453.24    15202.10    591.63 o 
  -3  16   6       38.00      -27.88    110.62 o 
  -2  16   6     5294.23     5114.72    281.46 o 
  -1  16   6     2652.89     2775.75    201.52 o 
   0  16   6      307.41      189.06     73.80 o 
   1  16   6      111.41       60.23     72.20 o 
   2  16   6    10301.84    10543.05    361.74 o 
   3  16   6      118.19      124.07     76.83 o 
   4  16   6     9365.96     9934.45    361.66 o 
  -2  17   6     3167.67     3295.88    235.00 o 
  -1  17   6      424.92      259.97    111.68 o 
   0  17   6     5755.68     5874.80    254.55 o 
   1  17   6     3123.54     3269.65    198.65 o 
   2  17   6       34.81      -50.84     75.25 o 
  -9   0   7    15186.59    15303.96    560.32 o 
  -7   0   7     2622.08     2695.37    147.66 o 
  -5   0   7     4451.07     4371.92    121.10 o 
  -3   0   7    53551.30    53032.58    789.06 o 
  -1   0   7    71519.66    69322.26   1037.83 o 
   1   0   7     1415.95     1547.98     44.18 o 
   3   0   7    36339.74    36617.79    593.83 o 
   5   0   7    18057.08    18263.14    427.01 o 
   7   0   7     8079.21     8116.94    325.86 o 
   9   0   7      549.75      584.34    152.02 o 
 -10   1   7    16052.76    16717.73    799.50 o 
  -9   1   7       22.99       55.77     72.99 o 
  -8   1   7     6886.42     7093.07    198.67 o 
  -7   1   7       29.29      -38.09     38.09 o 
  -6   1   7      643.78      599.32     43.51 o 
  -5   1   7      119.06      154.84     24.07 o 
  -4   1   7    15424.14    15266.59    185.04 o 
  -3   1   7       44.40       38.10     17.94 o 
  -2   1   7    47518.98    45379.66    479.91 o 
  -1   1   7     4040.67     4182.17     64.32 o 
   0   1   7    13790.11    13980.81    167.29 o 
   1   1   7     4602.92     4504.82     72.08 o 
   2   1   7    17963.23    18441.74    231.74 o 
   3   1   7     1924.51     1915.17     51.82 o 
   4   1   7    28307.00    28270.93    343.37 o 
   5   1   7       73.90      103.04     26.20 o 
   6   1   7    11870.84    12281.26    206.75 o 
   7   1   7      626.95      778.53     87.52 o 
   8   1   7     1767.95     1887.31    139.84 o 
   9   1   7      205.81      176.26     86.48 o 
  10   1   7     6126.29     5861.90    332.70 o 
 -10   2   7      180.22      175.89    150.41 o 
  -9   2   7    13192.62    13329.42    388.38 o 
  -8   2   7       63.04       45.88     53.31 o 
  -7   2   7     1624.33     1619.78     77.78 o 
  -6   2   7     3802.81     3814.76     99.44 o 
  -5   2   7     5236.55     5471.58     98.52 o 
  -4   2   7     1135.36     1155.96     38.70 o 
  -3   2   7    40847.82    39914.25    429.93 o 
  -2   2   7     9638.14     9962.33    132.95 o 
  -1   2   7    32125.96    31449.59    351.19 o 
   0   2   7     9724.64     9832.88    130.90 o 
   1   2   7        5.32       25.08     13.11 o 
   2   2   7    13646.85    13484.42    178.02 o 
   3   2   7    26427.88    26269.42    337.89 o 
   4   2   7     4344.06     4336.67    106.22 o 
   5   2   7    22174.08    21792.05    311.66 o 
   6   2   7      298.38      295.89     35.59 o 
   7   2   7     6061.41     6003.82    209.97 o 
   8   2   7     1812.47     1771.63    129.69 o 
   9   2   7      219.29      132.92     94.29 o 
  10   2   7      586.88      494.66    125.54 o 
 -10   3   7    12076.68    13128.16    969.66 o 
  -9   3   7       79.67      136.65    104.78 o 
  -8   3   7     3144.06     3038.88    138.11 o 
  -7   3   7     4355.07     4425.61    128.08 o 
  -6   3   7      419.46      471.08     51.62 o 
  -5   3   7     3083.41     3113.29     71.07 o 
  -4   3   7     8644.70     8475.63    123.80 o 
  -3   3   7      290.45      313.45     22.57 o 
  -2   3   7    32701.60    31468.04    358.21 o 
  -1   3   7    20450.82    20381.98    283.50 o 
   0   3   7     7784.14     7686.74    130.77 o 
   1   3   7    19293.46    18784.38    235.76 o 
   2   3   7    13528.87    13611.97    186.99 o 
   3   3   7     8602.02     8463.30    129.84 o 
   4   3   7    21502.52    21429.00    324.33 o 
   5   3   7      255.27      264.55     31.37 o 
   6   3   7     8999.65     9252.03    180.16 o 
   7   3   7     3214.71     3215.95    125.89 o 
   8   3   7     2105.00     2095.20    130.98 o 
   9   3   7     3369.79     3560.75    224.90 o 
  10   3   7     2524.03     2809.27    208.50 o 
 -10   4   7      465.60      430.11    165.02 o 
  -9   4   7     5888.00     6045.81    354.62 o 
  -8   4   7     4066.55     4229.16    149.85 o 
  -7   4   7      505.91      583.56     58.18 o 
  -6   4   7    13280.42    12931.99    244.69 o 
  -5   4   7     1092.52     1089.20     48.93 o 
  -4   4   7     4948.47     4988.22     90.56 o 
  -3   4   7    22204.49    22359.74    275.61 o 
  -2   4   7     3773.42     3723.59     94.58 o 
  -1   4   7    17815.07    17328.95    240.26 o 
   0   4   7    31996.82    31397.12    413.63 o 
   1   4   7      632.16      639.05     31.55 o 
   2   4   7    28993.76    29455.18    402.88 o 
   3   4   7    18432.71    18046.24    252.52 o 
   4   4   7     3973.21     3959.28     88.38 o 
   5   4   7    13804.40    13867.10    229.24 o 
   6   4   7     2906.96     2802.78    119.11 o 
   7   4   7     2831.97     2998.88    133.08 o 
   8   4   7     7469.22     7586.24    284.75 o 
   9   4   7      164.39      161.02     89.06 o 
  10   4   7     2951.49     2754.80    267.27 o 
  -9   5   7     1111.11     1223.90    207.29 o 
  -8   5   7      987.75     1085.03     79.39 o 
  -7   5   7    16476.44    16660.20    319.38 o 
  -6   5   7       41.77       19.99     32.55 o 
  -5   5   7    12567.37    12678.73    193.05 o 
  -4   5   7     1960.94     2038.56     59.02 o 
  -3   5   7      107.57      142.49     22.08 o 
  -2   5   7    12585.17    12160.85    181.97 o 
  -1   5   7     6279.19     5784.88    107.56 o 
   0   5   7     2286.11     2234.72     65.93 o 
   1   5   7    39869.88    39054.55    559.71 o 
   2   5   7     7495.72     7412.80    147.02 o 
   3   5   7    14378.19    14147.92    232.64 o 
   4   5   7     9726.94     9491.81    163.26 o 
   5   5   7      777.09      699.23     43.22 o 
   6   5   7     5257.99     5479.19    176.01 o 
   7   5   7    11763.88    11280.91    279.76 o 
   8   5   7     2074.09     2037.31    123.29 o 
   9   5   7    11085.92    11060.32    507.11 o 
  -9   6   7     1686.78     1512.80    270.81 o 
  -8   6   7     9154.85     9055.66    335.85 o 
  -7   6   7       84.16      114.25     52.19 o 
  -6   6   7    30843.40    30631.09    504.74 o 
  -5   6   7       31.83       55.56     29.09 o 
  -4   6   7    17495.66    17274.64    239.54 o 
  -3   6   7     1488.45     1552.21     50.14 o 
  -2   6   7     1836.81     1786.51     50.90 o 
  -1   6   7     6375.69     6270.75    132.64 o 
   0   6   7    31886.19    31700.50    463.59 o 
   1   6   7     2167.19     2161.95     79.74 o 
   2   6   7    21885.06    21827.72    328.30 o 
   3   6   7     8154.57     8236.40    159.40 o 
   4   6   7     2274.33     2300.03     84.41 o 
   5   6   7     1566.03     1718.79     62.99 o 
   6   6   7     8661.97     8378.89    204.00 o 
   7   6   7     1961.05     2093.91    136.09 o 
   8   6   7    18374.40    17893.97    467.79 o 
   9   6   7      410.19      321.56    119.10 o 
  -9   7   7     2093.94     2077.64    258.91 o 
  -8   7   7       78.15      -40.82     98.57 o 
  -7   7   7    23154.92    23206.86    456.04 o 
  -6   7   7       36.87       39.95     38.26 o 
  -5   7   7    33725.23    33332.33    466.03 o 
  -4   7   7       46.94       96.49     28.41 o 
  -3   7   7     1033.13     1017.61     44.26 o 
  -2   7   7      890.80      975.58     45.75 o 
  -1   7   7    11193.20    11271.05    189.22 o 
   0   7   7       29.19       24.96     26.97 o 
   1   7   7    24814.45    24404.81    366.63 o 
   2   7   7     1644.11     1539.88     63.60 o 
   3   7   7     6985.18     6930.57    140.25 o 
   4   7   7      550.08      559.93     35.89 o 
   5   7   7      835.96      914.83     49.28 o 
   6   7   7      359.97      285.58     54.30 o 
   7   7   7    14598.91    14776.94    358.06 o 
   8   7   7     1352.04     1465.48    155.59 o 
   9   7   7    19354.27    18622.98    672.07 o 
  -9   8   7      105.09     -146.28    146.28 o 
  -8   8   7     9607.74     8986.48    647.28 o 
  -7   8   7      228.81      336.64     84.20 o 
  -6   8   7    37122.75    36674.52    615.05 o 
  -5   8   7      326.11      296.56     39.88 o 
  -4   8   7    16933.86    16539.46    265.72 o 
  -3   8   7     1967.75     1885.44     86.22 o 
  -2   8   7     2995.02     2878.18    107.64 o 
  -1   8   7      270.23      276.83     29.69 o 
   0   8   7    16924.24    17689.40    494.94 o 
   1   8   7      496.03      568.70     44.30 o 
   2   8   7    17214.54    17298.02    292.05 o 
   3   8   7      612.71      594.24     35.99 o 
   4   8   7     2316.93     2147.72     68.16 o 
   5   8   7     1949.78     2015.78     97.19 o 
   6   8   7    10069.40     9581.86    251.67 o 
   7   8   7       18.19       69.52     65.49 o 
   8   8   7    20400.50    20724.52    699.74 o 
   9   8   7      130.47      200.97    119.41 o 
  -8   9   7     1623.89     1775.22    230.30 o 
  -7   9   7    18095.82    18483.83    576.43 o 
  -6   9   7      129.38       99.10     52.35 o 
  -5   9   7    18732.83    18475.58    364.24 o 
  -4   9   7     3939.55     3752.54    114.36 o 
  -3   9   7     2038.30     1831.98     74.95 o 
  -2   9   7     1032.03      976.88     53.37 o 
  -1   9   7     9517.30    10059.30    211.44 o 
   0   9   7       14.62      -11.47     37.84 o 
   1   9   7    21081.33    21391.70    412.22 o 
   2   9   7       82.93       90.09     28.51 o 
   3   9   7    12872.49    12521.70    245.97 o 
   4   9   7     1365.87     1301.09     67.41 o 
   5   9   7      586.91      739.32     81.60 o 
   6   9   7     2869.52     2844.48    169.37 o 
   7   9   7    16217.45    15994.50    494.22 o 
   8   9   7        6.39       51.84     91.78 o 
  -8  10   7     5283.54     4803.63    332.27 o 
  -7  10   7     1632.92     1863.53    355.12 o 
  -6  10   7    16934.72    17234.94    492.68 o 
  -5  10   7     1478.60     1438.38     82.78 o 
  -4  10   7     6339.39     6081.67    154.77 o 
  -3  10   7     8863.48     8544.93    195.28 o 
  -2  10   7     1949.35     1919.79    122.77 o 
  -1  10   7     2289.98     2333.68     88.23 o 
   0  10   7    18542.63    18790.12    407.59 o 
   1  10   7       82.01      142.44     30.00 o 
   2  10   7    21475.08    21393.80    400.23 o 
   3  10   7     2439.66     2420.08     95.92 o 
   4  10   7      881.47      929.17     70.06 o 
   5  10   7     9560.93     9520.18    264.76 o 
   6  10   7     6119.67     6209.66    286.65 o 
   7  10   7     2181.98     1928.74    210.36 o 
   8  10   7     9323.45     9021.66    488.63 o 
  -7  11   7     7804.54     8733.98    613.95 o 
  -6  11   7       25.23        7.46     87.46 o 
  -5  11   7     8803.38     8942.64    270.56 o 
  -4  11   7     7368.07     7369.11    215.72 o 
  -3  11   7       11.67       37.26     39.27 o 
  -2  11   7     5234.52     5252.03    189.59 o 
  -1  11   7    11174.79    11883.51    282.90 o 
   0  11   7     1645.56     1664.73     92.92 o 
   1  11   7    12771.91    13442.43    288.51 o 
   2  11   7     1225.54     1190.93     82.57 o 
   3  11   7    10080.06    10113.20    220.44 o 
   4  11   7    13275.58    13440.81    354.29 o 
   5  11   7      151.50      235.08     64.07 o 
   6  11   7     8863.48     8269.65    378.44 o 
   7  11   7     6885.79     6487.11    388.29 o 
  -7  12   7     2471.68     2461.90    489.98 o 
  -6  12   7     5474.04     5758.58    425.89 o 
  -5  12   7     5167.93     4977.77    355.31 o 
  -4  12   7      615.59      616.71     83.16 o 
  -3  12   7    12291.04    12471.94    406.87 o 
  -2  12   7     3410.70     3310.56    134.48 o 
  -1  12   7     5459.55     5349.95    205.93 o 
   0  12   7    11198.57    11265.18    307.53 o 
   1  12   7       79.30       42.28     44.28 o 
   2  12   7     8453.79     8365.42    205.56 o 
   3  12   7     8597.91     8705.05    218.37 o 
   4  12   7     1590.81     1678.62    162.51 o 
   5  12   7    16985.45    16263.65    682.40 o 
   6  12   7      617.07      630.03    171.54 o 
   7  12   7     3414.65     3129.60    510.62 o 
  -6  13   7      115.03      -24.93    160.08 o 
  -5  13   7     2894.83     2610.28    254.47 o 
  -4  13   7    13234.16    12773.96    455.52 o 
  -3  13   7      853.62      821.76     95.37 o 
  -2  13   7    13499.13    13266.05    507.56 o 
  -1  13   7     3943.08     4408.14    185.12 o 
   0  13   7     2125.45     2320.10    165.41 o 
   1  13   7     4571.67     4660.61    157.80 o 
   2  13   7     1433.13     1466.30     94.54 o 
   3  13   7     4988.96     5251.13    220.77 o 
   4  13   7    13837.86    13389.42    406.66 o 
   5  13   7      380.09      536.99    103.99 o 
   6  13   7     9585.59     8756.92    352.72 o 
  -6  14   7      778.49      591.60    210.88 o 
  -5  14   7     5308.33     6042.20    443.89 o 
  -4  14   7       18.58       46.15     99.93 o 
  -3  14   7    21228.59    23194.05    819.88 o 
  -2  14   7     1238.43     1318.44    113.88 o 
  -1  14   7     8837.87     8716.26    300.68 o 
   0  14   7     1519.74     1687.70    123.36 o 
   1  14   7       20.64       76.40     52.51 o 
   2  14   7     1316.09     1208.69    107.86 o 
   3  14   7     7213.64     7050.31    272.12 o 
   4  14   7      618.26      675.43    113.39 o 
   5  14   7    13143.66    13408.87    498.20 o 
   6  14   7      190.69      150.56    108.77 o 
  -5  15   7      117.55      169.02    183.50 o 
  -4  15   7    12593.67    13287.37    682.59 o 
  -3  15   7      347.71      276.79    128.16 o 
  -2  15   7    18875.01    19898.09    708.39 o 
  -1  15   7       28.06       91.51     86.50 o 
   0  15   7     3020.04     2960.30    178.01 o 
   1  15   7       21.11      -55.09     55.09 o 
   2  15   7      440.20      473.21     80.68 o 
   3  15   7      180.55      208.85     87.72 o 
   4  15   7    10851.18    11017.15    426.19 o 
   5  15   7        0.06      100.80     96.35 o 
  -3  16   7    17535.09    18558.70    668.82 o 
  -2  16   7        1.78       71.75    132.67 o 
  -1  16   7     9916.65    10690.90    452.85 o 
   0  16   7     1202.38     1225.78    147.40 o 
   1  16   7       83.03       73.00     79.20 o 
   2  16   7      700.90      664.39     98.83 o 
   3  16   7     5928.28     5681.88    250.58 o 
  -1  17   7      976.89     1141.48    215.05 o 
   0  17   7     2048.64     2681.65    209.44 o 
   1  17   7     5232.89     5144.70    320.27 o 
 -10   0   8     7015.32     9051.45   1868.42 o 
  -8   0   8    25554.41    26196.78    746.37 o 
  -6   0   8     6184.53     6624.76    212.77 o 
  -4   0   8     4071.50     4179.51    125.21 o 
  -2   0   8    33656.63    33603.54    518.10 o 
   0   0   8    68668.77    68258.27   1044.12 o 
   2   0   8    13615.53    13949.48    248.97 o 
   4   0   8    12200.01    12035.40    232.06 o 
   6   0   8    14702.62    14541.62    443.23 o 
   8   0   8     5629.74     5588.20    329.90 o 
  10   0   8       84.10      280.65    232.15 o 
 -10   1   8      305.47      -10.85    183.99 o 
  -9   1   8    18131.27    18786.42    598.73 o 
  -8   1   8      232.34      259.17     63.91 o 
  -7   1   8    15064.41    15461.05    279.00 o 
  -6   1   8      174.90      207.53     40.85 o 
  -5   1   8      487.01      446.79     33.91 o 
  -4   1   8      739.47      787.19     35.39 o 
  -3   1   8    11089.79    10777.68    156.25 o 
  -2   1   8        9.22       20.80     17.56 o 
  -1   1   8    43799.17    42754.01    463.66 o 
   0   1   8     1588.37     1598.34     39.05 o 
   1   1   8    48225.79    47724.38    519.20 o 
   2   1   8     3750.20     3768.19     68.27 o 
   3   1   8      474.17      537.98     30.47 o 
   4   1   8     3172.87     3219.74     81.12 o 
   5   1   8    18157.04    17359.29    256.12 o 
   6   1   8      311.14      288.59     40.27 o 
   7   1   8    13483.95    13021.96    353.55 o 
   8   1   8      191.64      113.04     70.07 o 
   9   1   8     2794.90     2584.86    168.92 o 
  -9   2   8     1469.89     1493.86    139.37 o 
  -8   2   8    17549.63    17474.38    367.19 o 
  -7   2   8       37.49       33.39     43.53 o 
  -6   2   8     4652.93     4543.87    126.30 o 
  -5   2   8     2428.13     2353.54     73.51 o 
  -4   2   8     1146.53     1202.32     43.18 o 
  -3   2   8     4740.55     4692.28     85.65 o 
  -2   2   8    25530.21    24279.61    340.75 o 
  -1   2   8     5328.24     5405.31     86.67 o 
   0   2   8    48471.45    47363.52    556.79 o 
   1   2   8     4717.13     4517.18     77.30 o 
   2   2   8     8919.28     9127.71    137.10 o 
   3   2   8     6456.06     6282.53    108.78 o 
   4   2   8     9834.87     9481.81    151.66 o 
   5   2   8    10668.83    10495.31    176.81 o 
   6   2   8    20911.61    20240.75    332.51 o 
   7   2   8      162.67       68.88     60.94 o 
   8   2   8     5327.06     5864.27    222.51 o 
   9   2   8      900.44      915.42    121.43 o 
  -9   3   8    14625.52    15170.19    447.33 o 
  -8   3   8       59.28      144.58     57.30 o 
  -7   3   8     7027.56     7070.56    181.40 o 
  -6   3   8     4817.26     4768.05    151.30 o 
  -5   3   8       22.18       23.65     29.32 o 
  -4   3   8     4044.52     4184.83     80.39 o 
  -3   3   8     5049.39     5086.06     96.36 o 
  -2   3   8      158.07      136.75     21.24 o 
  -1   3   8    28225.90    27589.99    346.24 o 
   0   3   8     4438.72     4429.95     82.21 o 
   1   3   8    21554.62    21294.15    276.61 o 
   2   3   8    21933.38    21438.94    269.12 o 
   3   3   8      557.04      534.24     30.29 o 
   4   3   8    15442.77    15061.08    217.57 o 
   5   3   8    21171.96    20408.49    312.74 o 
   6   3   8     2454.16     2581.72    100.67 o 
   7   3   8    10527.77    10419.65    266.53 o 
   8   3   8     1368.19     1403.48    114.49 o 
   9   3   8     3027.13     3097.16    195.05 o 
  -9   4   8     1858.83     1807.78    243.80 o 
  -8   4   8    12133.57    11982.87    278.33 o 
  -7   4   8     1577.36     1729.08     89.32 o 
  -6   4   8     2281.19     2310.86     88.74 o 
  -5   4   8    10042.68    10102.41    183.08 o 
  -4   4   8      527.18      501.71     38.26 o 
  -3   4   8    10102.46     9780.39    143.51 o 
  -2   4   8    12565.88    12378.58    189.58 o 
  -1   4   8       96.42      114.23     28.15 o 
   0   4   8    21933.01    21673.83    308.78 o 
   1   4   8    19054.89    18697.56    280.96 o 
   2   4   8      574.69      546.93     29.74 o 
   3   4   8    28177.93    27916.98    380.53 o 
   4   4   8     7466.33     7346.72    136.69 o 
   5   4   8     7326.86     7282.88    153.66 o 
   6   4   8    13832.76    13280.71    288.20 o 
   7   4   8      133.22      122.72     65.29 o 
   8   4   8     5187.52     5124.34    225.14 o 
   9   4   8     4269.35     3930.00    206.02 o 
  -9   5   8     5882.26     5782.50    541.62 o 
  -8   5   8      156.84      152.25     65.83 o 
  -7   5   8     3304.00     3544.20    123.36 o 
  -6   5   8    12244.71    12228.74    241.74 o 
  -5   5   8       26.00       28.45     26.70 o 
  -4   5   8    20204.32    20368.73    285.99 o 
  -3   5   8      678.62      618.60     37.52 o 
  -2   5   8     6211.01     6294.86    137.86 o 
  -1   5   8     9234.93     9333.96    155.14 o 
   0   5   8     5855.57     6075.41    114.36 o 
   1   5   8     7357.08     7291.43    139.63 o 
   2   5   8    33094.98    32763.88    434.04 o 
   3   5   8     1125.91     1186.56     48.12 o 
   4   5   8    17898.80    17680.32    271.95 o 
   5   5   8     9205.44     9052.12    196.58 o 
   6   5   8      752.92      829.61     73.92 o 
   7   5   8     4496.16     4744.50    183.45 o 
   8   5   8     3971.75     4340.04    221.09 o 
   9   5   8     2334.43     2135.46    195.31 o 
  -9   6   8     1249.11     1186.08    223.29 o 
  -8   6   8     3314.38     3057.63    251.56 o 
  -7   6   8     3172.00     3075.88    126.51 o 
  -6   6   8       94.15      184.28     49.14 o 
  -5   6   8    38686.60    39388.82    553.03 o 
  -4   6   8      392.93      412.37     31.30 o 
  -3   6   8    22481.69    22124.81    312.48 o 
  -2   6   8       91.66      130.95     25.57 o 
  -1   6   8      103.23      126.25     35.76 o 
   0   6   8     9128.94     8934.24    176.39 o 
   1   6   8    14251.01    13945.57    259.66 o 
   2   6   8      881.82      725.84     71.42 o 
   3   6   8    26950.78    26820.85    402.92 o 
   4   6   8     7001.49     6779.54    139.90 o 
   5   6   8     6510.22     6566.03    155.08 o 
   6   6   8     2382.70     2395.89    111.67 o 
   7   6   8      895.06      828.99     87.27 o 
   8   6   8     1304.08     1225.22    119.76 o 
   9   6   8    11549.79    11467.52    479.38 o 
  -9   7   8      439.38      453.56    185.64 o 
  -8   7   8      869.77      742.81    192.16 o 
  -7   7   8       80.20       47.86     58.25 o 
  -6   7   8    20910.23    20722.73    431.16 o 
  -5   7   8      345.48      291.76     45.23 o 
  -4   7   8    39062.09    39004.71    634.62 o 
  -3   7   8       14.27      -17.72     25.31 o 
  -2   7   8     6520.43     6190.64    132.37 o 
  -1   7   8      166.10      233.52     36.54 o 
   0   7   8     2313.07     2447.18     95.72 o 
   1   7   8     1797.50     1760.97     78.09 o 
   2   7   8    14370.87    14211.70    267.70 o 
   3   7   8       12.34       15.09     25.56 o 
   4   7   8    23479.09    23358.71    386.37 o 
   5   7   8      385.35      389.95     48.97 o 
   6   7   8      916.07      936.61     74.49 o 
   7   7   8      141.46      125.29     64.75 o 
   8   7   8    10205.69    10093.57    417.27 o 
   9   7   8      122.07       11.67    112.23 o 
  -8   8   8       63.42        8.85     98.99 o 
  -7   8   8     5491.27     5311.18    251.18 o 
  -6   8   8      711.68      694.92     70.36 o 
  -5   8   8    37251.46    35817.78    636.19 o 
  -4   8   8      375.20      398.52     41.56 o 
  -3   8   8    29657.80    28045.43    627.08 o 
  -2   8   8      349.09      313.15     38.46 o 
  -1   8   8       70.49      106.47     35.66 o 
   0   8   8       30.83       37.48     34.78 o 
   1   8   8     9099.49     9125.27    212.77 o 
   2   8   8      269.83      236.66     44.93 o 
   3   8   8    20796.18    20879.01    353.61 o 
   4   8   8      375.63      369.09     41.61 o 
   5   8   8    10535.14    10027.13    257.12 o 
   6   8   8      762.83      891.55     88.00 o 
   7   8   8     2908.78     2798.56    178.09 o 
   8   8   8      420.27      410.25    110.68 o 
  -8   9   8      630.79      724.20    167.81 o 
  -7   9   8     1950.39     1972.59    216.07 o 
  -6   9   8    14761.28    14099.50    379.69 o 
  -5   9   8      154.85      131.59     51.58 o 
  -4   9   8    26580.58    25438.38    449.31 o 
  -3   9   8     1547.93     1521.09     99.79 o 
  -2   9   8     9404.36     8783.10    194.86 o 
  -1   9   8     1202.06     1172.39     57.26 o 
   0   9   8     2176.57     2028.87     96.27 o 
   1   9   8       30.45       34.23     38.02 o 
   2   9   8    20153.98    19806.96    356.71 o 
   3   9   8        7.80       40.06     29.31 o 
   4   9   8    15550.86    15466.31    363.41 o 
   5   9   8     1687.57     1727.74     98.79 o 
   6   9   8      581.83      626.26     98.76 o 
   7   9   8     4170.29     4290.88    306.19 o 
   8   9   8     6049.39     5820.04    382.34 o 
  -8  10   8     2319.51     2629.16    452.65 o 
  -7  10   8     4889.58     5664.35    562.67 o 
  -6  10   8     4730.09     4597.53    244.38 o 
  -5  10   8    15198.34    14801.88    387.21 o 
  -4  10   8      260.21      171.81     45.28 o 
  -3  10   8    17019.01    16306.88    435.59 o 
  -2  10   8     6320.44     6077.01    153.30 o 
  -1  10   8       11.02       11.00     30.35 o 
   0  10   8     2433.61     2657.75    112.15 o 
   1  10   8    15166.30    15512.33    342.08 o 
   2  10   8      112.63       69.07     36.20 o 
   3  10   8    17071.05    16907.43    338.33 o 
   4  10   8      852.57      919.79     91.72 o 
   5  10   8     5573.93     5547.86    202.58 o 
   6  10   8     5842.82     5581.32    314.91 o 
   7  10   8      725.78      874.07    169.40 o 
   8  10   8     3638.07     3158.08    474.68 o 
  -7  11   8     4969.57     4744.24    395.47 o 
  -6  11   8     6129.48     5808.52    592.02 o 
  -5  11   8     1183.22     1371.22    105.06 o 
  -4  11   8    11192.10    11198.97    335.15 o 
  -3  11   8     5923.81     5661.47    176.90 o 
  -2  11   8     1287.91     1253.90     68.64 o 
  -1  11   8    10523.49    11457.17    297.98 o 
   0  11   8     3223.50     3397.17    135.60 o 
   1  11   8     2474.09     2456.48    121.62 o 
   2  11   8    11554.84    11801.33    282.53 o 
   3  11   8       98.32      118.19     43.04 o 
   4  11   8    10894.68    11164.93    330.87 o 
   5  11   8     5435.77     5661.83    241.63 o 
   6  11   8     2790.94     2546.04    232.49 o 
   7  11   8     8636.38     8400.91    560.97 o 
  -7  12   8      375.12      281.81    288.45 o 
  -6  12   8     6503.33     6184.49    768.43 o 
  -5  12   8     5576.63     5749.48    469.10 o 
  -4  12   8      677.16      781.17     99.53 o 
  -3  12   8     2282.28     2331.25    133.25 o 
  -2  12   8    17669.82    17740.35    396.46 o 
  -1  12   8      849.68      942.02     95.20 o 
   0  12   8     9021.38     9208.14    271.86 o 
   1  12   8     6455.61     6746.81    194.84 o 
   2  12   8     1623.61     1735.08     93.34 o 
   3  12   8    12809.39    13104.99    317.07 o 
   4  12   8     2260.91     2415.11    169.30 o 
   5  12   8     5831.79     5354.94    289.53 o 
   6  12   8    10810.69    10720.38    520.36 o 
  -6  13   8      328.54      271.81    181.09 o 
  -5  13   8      413.87      205.28    176.49 o 
  -4  13   8     3494.56     3994.38    297.20 o 
  -3  13   8     7061.06     7095.08    262.81 o 
  -2  13   8      109.26      106.31     66.85 o 
  -1  13   8    16105.81    16654.71    525.42 o 
   0  13   8     2667.93     2988.74    146.15 o 
   1  13   8     7632.97     7260.46    236.13 o 
   2  13   8     2766.48     2820.31    131.55 o 
   3  13   8       26.34       71.99     62.86 o 
   4  13   8     7558.15     7543.61    271.73 o 
   5  13   8     6081.34     6612.38    287.09 o 
   6  13   8     1547.87     1694.20    216.51 o 
  -5  14   8     1747.76     1205.48    252.25 o 
  -4  14   8     1310.16     1290.47    209.07 o 
  -3  14   8       32.53      -32.26     77.51 o 
  -2  14   8    18326.89    18739.22    767.99 o 
  -1  14   8     1469.00     1324.15    122.17 o 
   0  14   8    14832.18    15018.39    432.20 o 
   1  14   8     1384.05     1259.81     91.94 o 
   2  14   8     1887.59     1753.28    113.70 o 
   3  14   8     1901.62     2042.56    201.29 o 
   4  14   8     1776.85     1605.77    147.50 o 
   5  14   8     1352.34     1587.60    161.88 o 
  -4  15   8       72.29      172.81    191.60 o 
  -3  15   8     7527.20     8481.95    435.09 o 
  -2  15   8       53.33       89.74     79.66 o 
  -1  15   8    17823.02    18678.27    578.68 o 
   0  15   8      407.64      389.65    101.57 o 
   1  15   8     7020.68     6914.53    282.78 o 
   2  15   8        2.43      -31.26     64.76 o 
   3  15   8       72.28       57.54     85.91 o 
   4  15   8      256.30      396.50    105.38 o 
  -3  16   8      197.86       66.60    174.30 o 
  -2  16   8    13918.35    13938.89    486.91 o 
  -1  16   8       23.16      -65.30    101.87 o 
   0  16   8    14276.65    14383.25    644.64 o 
   1  16   8      133.04      140.62     73.75 o 
   2  16   8     1241.60     1232.64    112.79 o 
   3  16   8      536.53      477.89    125.01 o 
  -9   0   9     4828.90     4980.76    438.56 o 
  -7   0   9    31931.28    32786.56    721.21 o 
  -5   0   9    19580.39    20231.11    421.38 o 
  -3   0   9       30.28       54.80     30.42 o 
  -1   0   9    11824.27    11680.58    238.05 o 
   1   0   9    42340.91    41301.45    715.18 o 
   3   0   9    23319.50    23290.78    397.94 o 
   5   0   9     3407.91     3288.12    109.30 o 
   7   0   9    13806.22    13351.85    741.16 o 
   9   0   9     6046.05     6066.05    430.19 o 
  -9   1   9     1744.81     1676.15    180.25 o 
  -8   1   9    16973.15    17365.37    369.39 o 
  -7   1   9      120.50       76.52     45.34 o 
  -6   1   9    31197.88    30939.85    476.62 o 
  -5   1   9      223.77      288.05     40.17 o 
  -4   1   9     4153.59     4242.87     96.52 o 
  -3   1   9      887.63      934.57     46.17 o 
  -2   1   9     3292.00     3423.50     80.07 o 
  -1   1   9      217.07      234.75     22.79 o 
   0   1   9    28229.74    28404.91    332.54 o 
   1   1   9      423.07      424.50     25.31 o 
   2   1   9    51130.09    50812.21    604.82 o 
   3   1   9     1068.58     1056.37     39.38 o 
   4   1   9     1825.85     1767.71     58.94 o 
   5   1   9     2997.16     2781.02     70.01 o 
   6   1   9    10012.37     9507.63    238.54 o 
   7   1   9      347.19      308.92     69.10 o 
   8   1   9     9538.26     9240.52    332.86 o 
   9   1   9        7.33       47.13     94.82 o 
  -9   2   9     2220.04     2258.22    182.34 o 
  -8   2   9     3404.55     3486.36    140.42 o 
  -7   2   9    20307.89    20924.32    373.84 o 
  -6   2   9       44.89       16.89     38.84 o 
  -5   2   9    18819.47    19102.48    319.56 o 
  -4   2   9     1784.77     1800.99     68.73 o 
  -3   2   9      560.86      544.22     33.24 o 
  -2   2   9     3235.80     3025.74     66.30 o 
  -1   2   9    17735.07    18106.63    234.02 o 
   0   2   9       35.26       62.72     20.63 o 
   1   2   9    43583.29    43371.45    512.22 o 
   2   2   9     4770.20     4887.92     88.50 o 
   3   2   9    12802.05    12988.22    207.99 o 
   4   2   9     4192.37     4121.46     85.74 o 
   5   2   9     2620.15     2730.97     78.16 o 
   6   2   9     5347.59     5339.06    149.93 o 
   7   2   9    11590.12    11300.13    304.73 o 
   8   2   9      189.56      175.56     79.73 o 
   9   2   9     5061.32     5190.03    263.31 o 
  -9   3   9     5997.55     6146.26    319.84 o 
  -8   3   9    10871.20    10773.85    281.26 o 
  -7   3   9      691.68      753.68     73.61 o 
  -6   3   9    16995.95    17154.01    299.52 o 
  -5   3   9     1399.47     1452.94     65.06 o 
  -4   3   9     2036.97     1953.47     72.95 o 
  -3   3   9     8411.39     8291.07    167.39 o 
  -2   3   9     1577.84     1665.88     56.20 o 
  -1   3   9     5261.64     5249.08    102.24 o 
   0   3   9    23500.88    23227.81    325.32 o 
   1   3   9      758.57      742.35     33.23 o 
   2   3   9    28293.66    27480.47    383.32 o 
   3   3   9    12389.26    12396.66    197.55 o 
   4   3   9     1309.03     1319.60     49.80 o 
   5   3   9    14342.41    14073.18    242.91 o 
   6   3   9     7941.80     7894.68    200.20 o 
   7   3   9     3045.91     3082.30    137.18 o 
   8   3   9     8498.43     8315.63    300.78 o 
   9   3   9      103.45      219.91    101.64 o 
  -9   4   9     1034.28     1229.47    183.38 o 
  -8   4   9     4008.29     4303.75    165.04 o 
  -7   4   9    14020.68    13878.87    289.62 o 
  -6   4   9      120.06      136.29     42.62 o 
  -5   4   9     6305.87     6314.49    140.47 o 
  -4   4   9     9042.08     8715.87    156.68 o 
  -3   4   9       77.52      125.99     24.60 o 
  -2   4   9    20724.69    20317.06    446.22 o 
  -1   4   9     7062.50     7054.75    163.05 o 
   0   4   9      907.56      886.80     44.34 o 
   1   4   9    19708.37    19083.09    286.20 o 
   2   4   9     9897.06     9810.31    160.66 o 
   3   4   9     7267.04     7337.76    136.18 o 
   4   4   9    16680.11    16893.19    254.49 o 
   5   4   9     1283.60     1333.87     61.83 o 
   6   4   9     7692.74     7762.68    197.92 o 
   7   4   9     7039.01     7089.21    254.16 o 
   8   4   9      351.89      332.87     99.27 o 
   9   4   9     4354.90     4297.55    233.59 o 
  -9   5   9     6245.48     6364.30    432.34 o 
  -8   5   9     4100.89     3997.69    225.15 o 
  -7   5   9     1492.62     1660.10     92.82 o 
  -6   5   9     6248.61     6292.89    180.61 o 
  -5   5   9     7122.53     7273.91    180.91 o 
  -4   5   9      188.79      201.62     31.46 o 
  -3   5   9    28862.21    27546.93    407.69 o 
  -2   5   9      386.62      385.41     34.38 o 
  -1   5   9    15570.74    15755.71    266.06 o 
   0   5   9     6470.42     6713.99    153.43 o 
   1   5   9      481.50      587.66     56.07 o 
   2   5   9    10657.50    10270.00    166.62 o 
   3   5   9    18785.50    18347.77    272.54 o 
   4   5   9      188.04      188.27     35.32 o 
   5   5   9    13875.03    14016.04    288.56 o 
   6   5   9     3553.86     3807.90    148.12 o 
   7   5   9     5702.48     5845.61    223.96 o 
   8   5   9     3293.44     3506.35    200.13 o 
   9   5   9      272.27      102.85    112.07 o 
  -9   6   9      196.98      429.64    367.27 o 
  -8   6   9     3376.12     3168.49    227.19 o 
  -7   6   9     4305.47     4537.41    187.75 o 
  -6   6   9      295.12      266.42     56.75 o 
  -5   6   9      831.62      839.93     57.86 o 
  -4   6   9    26190.94    25494.23    412.17 o 
  -3   6   9       66.29      115.33     30.83 o 
  -2   6   9    39102.74    38769.44    618.90 o 
  -1   6   9      154.28      265.18     35.06 o 
   0   6   9     2230.13     2405.71     76.61 o 
   1   6   9     7326.06     7391.16    164.76 o 
   2   6   9     3727.72     3758.37     95.84 o 
   3   6   9     3701.95     3495.28     90.90 o 
   4   6   9    19372.48    19112.69    352.96 o 
   5   6   9     2884.78     2961.06    111.63 o 
   6   6   9    10599.35    10531.69    387.05 o 
   7   6   9     1637.10     1343.60    140.25 o 
   8   6   9        3.66       23.58     87.36 o 
  -8   7   9      129.62      123.17    114.22 o 
  -7   7   9      222.83      151.39     69.92 o 
  -6   7   9      454.42      549.41    100.61 o 
  -5   7   9    14653.80    14341.76    319.40 o 
  -4   7   9       13.61      -29.76     37.76 o 
  -3   7   9    36964.88    36517.59    627.57 o 
  -2   7   9        3.08      -19.40     30.60 o 
  -1   7   9    24250.22    24974.02    560.43 o 
   0   7   9      125.51      143.42     31.88 o 
   1   7   9      477.06      413.83     52.34 o 
   2   7   9     1597.08     1588.97     85.65 o 
   3   7   9    12989.73    12895.15    238.29 o 
   4   7   9        5.95      -33.70     33.70 o 
   5   7   9    17886.00    17634.44    380.03 o 
   6   7   9      894.67      850.85    112.12 o 
   7   7   9     3231.59     3248.53    163.76 o 
   8   7   9        9.20      -86.49     87.92 o 
  -8   8   9     3044.38     3271.10    280.50 o 
  -7   8   9      196.76      236.02    127.77 o 
  -6   8   9     1014.04      984.72     85.41 o 
  -5   8   9      150.11      138.85     49.49 o 
  -4   8   9    28867.19    28033.53    614.17 o 
  -3   8   9      477.28      448.76     44.23 o 
  -2   8   9    48447.58    47114.03    727.97 o 
  -1   8   9     1051.04     1057.65     68.10 o 
   0   8   9     6586.09     6720.35    185.37 o 
   1   8   9      253.27      253.20     48.20 o 
   2   8   9     4617.11     4793.97    176.28 o 
   3   8   9      299.90      340.42     37.97 o 
   4   8   9    14083.12    14422.22    316.88 o 
   5   8   9      114.02      206.08     54.87 o 
   6   8   9     8144.66     7715.19    273.17 o 
   7   8   9       24.82       31.86    119.45 o 
   8   8   9       66.29      -31.49    124.13 o 
  -8   9   9      239.56      339.04    316.17 o 
  -7   9   9       44.14       12.40    210.01 o 
  -6   9   9     1115.56     1296.68    119.19 o 
  -5   9   9     7299.56     7310.68    219.26 o 
  -4   9   9      690.41      654.41     78.02 o 
  -3   9   9    35626.56    34125.47    593.22 o 
  -2   9   9      279.71      269.30     43.25 o 
  -1   9   9    22839.99    22354.40    405.53 o 
   0   9   9     3659.19     3422.64    141.58 o 
   1   9   9       97.59      143.33     46.52 o 
   2   9   9     1153.05     1249.27     60.77 o 
   3   9   9     7759.76     7742.83    175.13 o 
   4   9   9        9.26       29.58     56.72 o 
   5   9   9    10386.53     9996.17    263.74 o 
   6   9   9      210.16      208.74    136.59 o 
   7   9   9     2665.64     2583.83    245.89 o 
   8   9   9     2436.63     2624.50    261.42 o 
  -7  10   9     1547.20     1275.11    331.28 o 
  -6  10   9     1173.39     1344.69    212.78 o 
  -5  10   9     3676.29     3585.56    202.04 o 
  -4  10   9    17196.08    16417.60    424.33 o 
  -3  10   9      127.67      130.66     46.29 o 
  -2  10   9    25368.32    25251.68    468.52 o 
  -1  10   9     4759.60     4447.29    146.42 o 
   0  10   9     4564.98     4548.52    167.87 o 
   1  10   9     3185.92     3256.96    166.61 o 
   2  10   9     6293.93     6311.85    176.11 o 
   3  10   9     1014.73     1056.83     76.43 o 
   4  10   9     8542.86     8701.64    230.98 o 
   5  10   9       74.16      141.00     59.48 o 
   6  10   9     6307.25     6046.29    362.81 o 
   7  10   9     3559.57     3766.05    297.99 o 
  -7  11   9      456.01      422.94    308.34 o 
  -6  11   9     6608.62     5609.32    415.15 o 
  -5  11   9     1450.36     1265.32    173.00 o 
  -4  11   9     3648.44     3753.28    220.01 o 
  -3  11   9    16839.94    16404.43    380.38 o 
  -2  11   9     2336.33     2291.59     93.91 o 
  -1  11   9     7084.10     7004.90    246.58 o 
   0  11   9     9015.83     9650.68    280.91 o 
   1  11   9      727.90      745.56     81.85 o 
   2  11   9     4248.79     4290.01    130.16 o 
   3  11   9     4858.79     4854.68    171.39 o 
   4  11   9      154.89      168.11     56.31 o 
   5  11   9     8461.66     8521.22    346.69 o 
   6  11   9     1584.46     1686.53    201.52 o 
   7  11   9     3069.31     2619.16    256.49 o 
  -6  12   9       43.40       62.26    160.68 o 
  -5  12   9    11298.61    11204.43    677.24 o 
  -4  12   9     5233.73     5213.07    284.73 o 
  -3  12   9      853.11      831.64    145.17 o 
  -2  12   9     7773.67     8049.31    223.23 o 
  -1  12   9    13139.25    13369.83    333.10 o 
   0  12   9      387.69      404.02     76.34 o 
   1  12   9    11213.59    11361.70    339.95 o 
   2  12   9     4164.28     4269.82    146.22 o 
   3  12   9     1551.62     1756.41    113.12 o 
   4  12   9     9076.69     9324.61    275.17 o 
   5  12   9      139.37       51.66    108.46 o 
   6  12   9     4384.89     4770.74    326.39 o 
  -5  13   9       58.82     -196.92    212.61 o 
  -4  13   9     5130.06     5318.15    484.10 o 
  -3  13   9     3264.74     3612.40    228.30 o 
  -2  13   9     1484.17     1397.09    117.40 o 
  -1  13   9      602.45      615.31     92.13 o 
   0  13   9    15143.21    15439.00    405.65 o 
   1  13   9     1101.27     1056.87    106.96 o 
   2  13   9     9598.06    10228.13    388.77 o 
   3  13   9     2850.11     2794.50    115.05 o 
   4  13   9      579.53      536.93    114.70 o 
   5  13   9     3377.20     3358.03    274.81 o 
  -4  14   9      542.75      250.58    178.80 o 
  -3  14   9      272.61      356.48    112.63 o 
  -2  14   9     1023.84     1041.61    108.41 o 
  -1  14   9     9958.19     9235.44    307.62 o 
   0  14   9      488.02      386.15     90.90 o 
   1  14   9    19838.48    19177.76    637.82 o 
   2  14   9      774.64      802.38     70.61 o 
   3  14   9     3975.21     4039.36    326.15 o 
   4  14   9     1078.80     1145.68    128.81 o 
  -3  15   9       41.32      249.54    150.40 o 
  -2  15   9     2184.36     2083.93    168.49 o 
  -1  15   9       29.08       39.30     82.46 o 
   0  15   9    16610.35    16871.14    717.38 o 
   1  15   9      352.97      465.53    115.51 o 
   2  15   9     8766.04     8630.44    437.83 o 
   3  15   9        6.07       19.33     76.77 o 
  -1  16   9     9113.55     9470.77    442.33 o 
   0  16   9       25.90      119.49    107.05 o 
   1  16   9    16553.61    16664.02    594.19 o 
  -8   0  10     1549.16     1733.36    185.47 o 
  -6   0  10    23513.21    24086.00    559.59 o 
  -4   0  10    30085.05    30759.26    623.70 o 
  -2   0  10     3046.38     3130.02    169.55 o 
   0   0  10     4353.18     4478.11    128.70 o 
   2   0  10    25937.38    26250.08    516.43 o 
   4   0  10    33162.58    33145.19    591.03 o 
   6   0  10        9.84       68.64     81.06 o 
   8   0  10    13078.89    12292.03    560.16 o 
  -9   1  10     1081.54     1092.75    176.29 o 
  -8   1  10     3115.98     3270.31    174.95 o 
  -7   1  10     9340.57     9029.27    203.42 o 
  -6   1  10      788.16      870.51     65.27 o 
  -5   1  10    37320.58    36968.52    535.68 o 
  -4   1  10      144.52      104.51     34.54 o 
  -3   1  10    14529.33    14461.81    243.66 o 
  -2   1  10      309.34      324.33     27.94 o 
  -1   1  10        3.74       28.08     18.99 o 
   0   1  10     1082.17     1076.86     36.30 o 
   1   1  10     9916.90    10060.64    144.38 o 
   2   1  10        2.38       25.26     22.51 o 
   3   1  10    37166.63    36332.00    484.88 o 
   4   1  10     2004.49     1859.40     58.52 o 
   5   1  10    11397.73    11326.63    223.61 o 
   6   1  10     1774.57     1651.31     90.17 o 
   7   1  10     3862.56     3918.50    145.28 o 
   8   1  10     1313.51     1453.89    128.63 o 
   9   1  10     9448.27     9039.46    406.44 o 
  -9   2  10     4500.43     4918.74    350.08 o 
  -8   2  10       19.31       72.44     72.23 o 
  -7   2  10     3850.91     3961.84    143.30 o 
  -6   2  10    23913.04    23167.03    398.59 o 
  -5   2  10     1120.77     1138.09     61.84 o 
  -4   2  10    29801.08    29085.39    423.66 o 
  -3   2  10      161.83      171.38     28.33 o 
  -2   2  10     1623.60     1694.24     57.94 o 
  -1   2  10     2047.55     2012.64     66.34 o 
   0   2  10     6325.57     6448.21    107.82 o 
   1   2  10      250.40      327.29     27.48 o 
   2   2  10    22363.22    22176.69    301.01 o 
   3   2  10     3220.00     3210.37     78.68 o 
   4   2  10    19251.79    19451.64    285.78 o 
   5   2  10     7593.46     7200.18    154.78 o 
   6   2  10       34.18       63.99     46.10 o 
   7   2  10     4287.61     3968.22    159.34 o 
   8   2  10     8993.66     9165.95    301.88 o 
   9   2  10     1164.43     1362.22    164.37 o 
  -9   3  10     3115.83     2703.71    294.84 o 
  -8   3  10    10549.02    10778.36    309.56 o 
  -7   3  10     5916.02     5782.07    178.15 o 
  -6   3  10     5188.16     5087.49    138.07 o 
  -5   3  10    29225.69    28912.59    436.95 o 
  -4   3  10       93.62      132.61     36.29 o 
  -3   3  10     4610.00     4608.45    100.03 o 
  -2   3  10     3217.85     3155.02     89.74 o 
  -1   3  10       30.29       72.07     27.79 o 
   0   3  10     7243.34     7240.92    145.34 o 
   1   3  10     5368.15     5471.21    114.02 o 
   2   3  10       17.09        8.09     24.03 o 
   3   3  10    25550.03    25399.48    354.13 o 
   4   3  10     7193.77     6964.96    140.29 o 
   5   3  10     6693.98     6561.35    153.35 o 
   6   3  10    10458.52    10221.54    235.21 o 
   7   3  10     2984.42     3323.17    150.64 o 
   8   3  10     6463.79     6762.96    289.17 o 
   9   3  10     8610.58     8206.98    457.85 o 
  -8   4  10       30.06       64.52     93.23 o 
  -7   4  10     8323.90     8353.56    247.89 o 
  -6   4  10    12274.53    12270.22    248.77 o 
  -5   4  10     1935.27     1999.40     79.77 o 
  -4   4  10    10321.49    10005.28    183.51 o 
  -3   4  10     6228.19     5922.46    134.51 o 
  -2   4  10      718.98      706.91     45.43 o 
  -1   4  10    17454.38    17922.69    296.40 o 
   0   4  10      681.39      799.89     48.96 o 
   1   4  10     1625.36     1650.16     59.62 o 
   2   4  10    12574.15    12666.45    194.20 o 
   3   4  10     2168.12     2089.94     73.18 o 
   4   4  10    12391.35    12960.77    220.53 o 
   5   4  10    11493.68    11672.80    249.90 o 
   6   4  10        3.38       54.17     50.36 o 
   7   4  10    12516.07    12575.74    384.58 o 
   8   4  10     7507.17     7239.69    350.46 o 
  -8   5  10     9916.06    10483.09    365.46 o 
  -7   5  10     1762.91     1623.61    109.80 o 
  -6   5  10     5121.52     5049.60    213.07 o 
  -5   5  10     7170.44     7100.61    152.00 o 
  -4   5  10      895.03      871.38     60.38 o 
  -3   5  10     2030.82     1845.64     69.99 o 
  -2   5  10    26950.34    25614.51    579.61 o 
  -1   5  10       44.23       58.80     27.45 o 
   0   5  10    16499.46    16852.00    279.35 o 
   1   5  10     1839.99     1877.22     55.90 o 
   2   5  10     1873.06     1789.40     63.80 o 
   3   5  10     8306.72     8232.52    159.49 o 
   4   5  10     4341.83     4431.46    134.61 o 
   5   5  10     2306.54     2219.11     88.76 o 
   6   5  10    15460.33    15120.37    389.60 o 
   7   5  10     2231.02     2093.26    156.59 o 
   8   5  10     6483.22     6959.27    293.54 o 
  -8   6  10      161.94      137.84    108.41 o 
  -7   6  10     8285.31     8262.97    272.32 o 
  -6   6  10     3748.70     3776.94    146.31 o 
  -5   6  10        8.18        1.19     42.21 o 
  -4   6  10     3469.31     3437.04    108.19 o 
  -3   6  10    13158.75    12779.22    245.10 o 
  -2   6  10       27.61       52.85     33.93 o 
  -1   6  10    37885.63    38980.27    875.77 o 
   0   6  10      120.91      147.77     43.49 o 
   1   6  10    14746.38    14444.37    283.47 o 
   2   6  10     1676.64     1684.44     63.95 o 
   3   6  10      582.58      574.63     42.71 o 
   4   6  10     3612.46     3650.49    121.29 o 
   5   6  10    10813.99    10893.05    274.52 o 
   6   6  10      103.88      135.12    108.62 o 
   7   6  10    11888.76    12248.66    402.11 o 
   8   6  10     1858.62     1841.38    233.30 o 
  -8   7  10    11931.90    12637.31    726.20 o 
  -7   7  10       40.80       88.58     98.10 o 
  -6   7  10     1985.33     1917.98    122.83 o 
  -5   7  10      583.97      602.51     65.25 o 
  -4   7  10     4778.53     4734.84    197.32 o 
  -3   7  10       30.40       -5.12     33.27 o 
  -2   7  10    29488.15    29186.41    497.14 o 
  -1   7  10      254.89      249.66     47.62 o 
   0   7  10    33335.66    34357.80    632.27 o 
   1   7  10       78.67       96.89     38.86 o 
   2   7  10     7366.21     7357.77    199.88 o 
   3   7  10      244.18      260.27     45.85 o 
   4   7  10     5501.85     5491.27    177.20 o 
   5   7  10      281.70      289.06     90.82 o 
   6   7  10    13532.56    13463.49    434.43 o 
   7   7  10     1059.38      956.34    133.43 o 
   8   7  10     3477.28     3698.11    305.02 o 
  -7   8  10     8894.17     9885.53    769.83 o 
  -6   8  10      253.52      253.41     96.85 o 
  -5   8  10        7.45       43.88     53.44 o 
  -4   8  10       70.86       57.26     45.31 o 
  -3   8  10    16325.26    15703.47    434.36 o 
  -2   8  10      744.44      743.80     57.98 o 
  -1   8  10    43968.22    44304.07    754.61 o 
   0   8  10     1693.81     1830.42     89.25 o 
   1   8  10    16572.63    16309.84    358.63 o 
   2   8  10      704.00      743.78     57.08 o 
   3   8  10      813.23      735.68     60.36 o 
   4   8  10      666.10      580.39     57.23 o 
   5   8  10     8144.12     8354.29    289.84 o 
   6   8  10      140.93      147.21     93.68 o 
   7   8  10     7901.47     8147.75    449.26 o 
  -7   9  10      145.96      -24.94    238.64 o 
  -6   9  10     2512.00     2661.32    261.67 o 
  -5   9  10      370.36      306.53     65.87 o 
  -4   9  10     2984.76     3009.01    121.38 o 
  -3   9  10     2764.83     2584.70    150.55 o 
  -2   9  10    21180.25    20973.56    577.69 o 
  -1   9  10       25.14      -45.74     45.74 o 
   0   9  10    26514.68    27005.18    517.82 o 
   1   9  10     3868.80     4139.67    155.74 o 
   2   9  10     1313.86     1287.84     58.58 o 
   3   9  10     1501.50     1515.12     72.79 o 
   4   9  10     3405.20     3355.17    130.69 o 
   5   9  10       23.26       88.20     65.61 o 
   6   9  10    10256.02    10057.85    582.84 o 
   7   9  10       54.54       15.79    128.00 o 
  -7  10  10     6698.12     5825.34    622.59 o 
  -6  10  10      929.08      775.47    282.33 o 
  -5  10  10      759.02      753.09    193.56 o 
  -4  10  10     2752.35     2727.43    131.43 o 
  -3  10  10     8003.57     7468.67    192.62 o 
  -2  10  10     1655.69     1853.04    103.99 o 
  -1  10  10    21296.68    22114.90    467.56 o 
   0  10  10     2235.66     2371.87    130.73 o 
   1  10  10     6573.51     6451.74    197.18 o 
   2  10  10     5989.47     6124.28    143.73 o 
   3  10  10      336.44      413.05     46.35 o 
   4  10  10     1407.23     1517.41     90.37 o 
   5  10  10     9779.58     9708.23    380.16 o 
   6  10  10       17.07       70.59    118.39 o 
   7  10  10     9980.18     9796.83    515.21 o 
  -6  11  10     2390.26     2651.33    640.13 o 
  -5  11  10     4816.39     4701.60    288.49 o 
  -4  11  10       68.81       55.33     79.80 o 
  -3  11  10     5373.42     5606.77    186.09 o 
  -2  11  10     8264.13     9134.67    308.90 o 
  -1  11  10       30.63       32.49     50.80 o 
   0  11  10     9899.72    10131.48    301.52 o 
   1  11  10     6192.84     6530.21    295.90 o 
   2  11  10       74.05      172.46     50.74 o 
   3  11  10     7235.79     7079.79    221.89 o 
   4  11  10     3907.88     4139.03    165.33 o 
   5  11  10     1350.68     1622.89    185.19 o 
   6  11  10     8620.36     8749.88    464.53 o 
  -5  12  10      869.38      583.14    287.22 o 
  -4  12  10    11298.55    12036.51    653.09 o 
  -3  12  10     1794.26     1765.80    217.12 o 
  -2  12  10     2849.85     3313.53    199.81 o 
  -1  12  10     5531.87     5773.19    226.06 o 
   0  12  10     5029.38     5479.56    230.94 o 
   1  12  10     1386.56     1346.43    118.79 o 
   2  12  10    12064.48    12835.64    362.51 o 
   3  12  10     1462.07     1602.42    105.78 o 
   4  12  10     3909.94     3965.46    152.47 o 
   5  12  10     6290.95     6246.53    305.48 o 
  -5  13  10     9530.15     7852.70    928.47 o 
  -4  13  10      165.72      160.01    183.08 o 
  -3  13  10     8201.72     8567.13    430.02 o 
  -2  13  10     1460.66     1643.91    150.03 o 
  -1  13  10        0.87       88.09     71.87 o 
   0  13  10     1100.34     1153.24    137.52 o 
   1  13  10    11083.21    11295.71    401.57 o 
   2  13  10      169.73      207.98    104.22 o 
   3  13  10    10886.72    11501.77    293.18 o 
   4  13  10     2296.10     2499.26    137.50 o 
   5  13  10     2424.27     2451.41    189.95 o 
  -4  14  10    13327.42    15030.03   1131.38 o 
  -3  14  10       76.14       67.04    105.58 o 
  -2  14  10     4478.57     4709.76    287.48 o 
  -1  14  10      762.89      991.35    125.56 o 
   0  14  10     4257.74     4275.45    205.51 o 
   1  14  10      340.76       33.05    112.72 o 
   2  14  10    16556.41    17377.15    613.34 o 
   3  14  10      758.77      612.31     92.80 o 
   4  14  10     7369.20     7356.12    328.05 o 
  -2  15  10       66.55       94.88    105.38 o 
  -1  15  10       30.43      -58.81     92.00 o 
   0  15  10        4.83       16.84    102.82 o 
   1  15  10    11965.54    13050.79    839.36 o 
   2  15  10      108.95       -3.46    146.06 o 
  -7   0  11      677.86      644.06    117.89 o 
  -5   0  11     8972.98     8912.38    269.16 o 
  -3   0  11    45932.77    44088.83    987.39 o 
  -1   0  11    14212.83    14231.32    351.87 o 
   1   0  11     5448.87     5394.77    169.05 o 
   3   0  11    20279.37    19902.17    446.00 o 
   5   0  11    29211.96    27932.91    644.66 o 
   7   0  11     4272.19     4388.05    221.51 o 
  -8   1  11     4399.84     4600.84    210.31 o 
  -7   1  11     1214.80     1259.45     96.10 o 
  -6   1  11      700.52      681.31     61.25 o 
  -5   1  11     2131.98     2335.28     90.99 o 
  -4   1  11    26644.69    26342.11    416.77 o 
  -3   1  11        4.06      -11.10     34.15 o 
  -2   1  11    28188.54    28298.24    387.40 o 
  -1   1  11       40.89       76.44     26.87 o 
   0   1  11      858.82      956.62     44.78 o 
   1   1  11      590.24      750.98     44.98 o 
   2   1  11     6048.48     6200.54    130.85 o 
   3   1  11      414.61      419.41     36.15 o 
   4   1  11    25583.69    25501.64    361.49 o 
   5   1  11     1297.48     1334.92     69.84 o 
   6   1  11    16747.56    16262.28    333.72 o 
   7   1  11      534.56      566.58     73.32 o 
   8   1  11        5.36       82.86     91.85 o 
  -8   2  11     3177.72     3406.30    321.14 o 
  -7   2  11     1190.59     1139.24    107.53 o 
  -6   2  11     4994.41     4868.79    138.32 o 
  -5   2  11    14183.39    14461.25    285.55 o 
  -4   2  11     1249.83     1249.04     65.39 o 
  -3   2  11    31971.47    31419.46    510.64 o 
  -2   2  11      125.06      156.22     30.14 o 
  -1   2  11     5339.98     5536.39    115.81 o 
   0   2  11     5301.85     5476.03    105.56 o 
   1   2  11     1526.83     1572.57     51.63 o 
   2   2  11     2448.42     2373.63     64.75 o 
   3   2  11    15832.53    15584.74    247.58 o 
   4   2  11     1723.83     1738.60     66.46 o 
   5   2  11    22721.05    22924.05    433.93 o 
   6   2  11     2592.79     2550.15    113.43 o 
   7   2  11     3282.87     3425.68    144.96 o 
   8   2  11     3549.78     3751.50    233.67 o 
  -8   3  11     6574.23     6820.41    376.30 o 
  -7   3  11     7436.71     7947.11    243.90 o 
  -6   3  11      461.81      409.23     58.66 o 
  -5   3  11     8785.23     8513.83    180.26 o 
  -4   3  11    25161.16    24361.61    389.54 o 
  -3   3  11      410.59      415.97     39.77 o 
  -2   3  11     9385.82     9299.53    230.18 o 
  -1   3  11     2121.37     2188.64     73.06 o 
   0   3  11      623.00      569.18     39.77 o 
   1   3  11     6378.44     6438.45    133.24 o 
   2   3  11     1816.69     1842.13     67.86 o 
   3   3  11     1770.51     1787.33     63.43 o 
   4   3  11    19615.85    20009.26    346.42 o 
   5   3  11     2967.64     2946.98    108.96 o 
   6   3  11    10293.50    10429.19    272.30 o 
   7   3  11     5692.97     6237.10    316.88 o 
   8   3  11      196.72      318.55    113.88 o 
  -8   4  11     8832.24     9353.70    369.24 o 
  -7   4  11     2090.54     2180.86    135.29 o 
  -6   4  11    11909.47    11832.55    268.04 o 
  -5   4  11     4518.65     4548.67    126.23 o 
  -4   4  11     4358.51     4159.33    122.87 o 
  -3   4  11    17048.52    16560.16    334.83 o 
  -2   4  11     2450.32     2336.23     81.90 o 
  -1   4  11     3739.81     3894.20    103.64 o 
   0   4  11    16311.82    16576.41    264.75 o 
   1   4  11      427.24      495.88     38.86 o 
   2   4  11     5629.54     5604.96    126.10 o 
   3   4  11     9751.34     9562.98    203.38 o 
   4   4  11       26.76       39.34     39.19 o 
   5   4  11    10435.61    10775.89    255.58 o 
   6   4  11     6514.49     6642.12    199.97 o 
   7   4  11      621.58      602.09    103.91 o 
   8   4  11    11855.43    11795.52    455.58 o 
  -8   5  11     1812.14     1931.74    169.26 o 
  -7   5  11    13466.24    13306.89    379.47 o 
  -6   5  11       46.88       33.73     55.96 o 
  -5   5  11     8459.28     8202.14    191.79 o 
  -4   5  11     6507.24     6417.09    170.71 o 
  -3   5  11      553.27      545.40     48.68 o 
  -2   5  11     5686.42     5448.65    204.86 o 
  -1   5  11    11719.54    12208.56    241.22 o 
   0   5  11       17.02       65.83     30.59 o 
   1   5  11    22940.05    23072.75    375.30 o 
   2   5  11     1891.94     1928.66     70.93 o 
   3   5  11     4022.25     4056.54    121.65 o 
   4   5  11     5063.17     4955.39    176.48 o 
   5   5  11     1212.58     1299.12     86.92 o 
   6   5  11     4357.76     4287.37    169.73 o 
   7   5  11    10876.52    10939.84    406.47 o 
   8   5  11      118.23      153.62    103.96 o 
  -8   6  11     9101.26     8776.90    488.64 o 
  -7   6  11     1127.40     1399.91    121.71 o 
  -6   6  11    11414.65    11087.26    345.78 o 
  -5   6  11      652.29      662.41     71.19 o 
  -4   6  11     4509.68     4055.36    181.55 o 
  -3   6  11     4749.21     4686.10    126.52 o 
  -2   6  11     6062.72     6050.89    152.51 o 
  -1   6  11       35.12       90.34     34.45 o 
   0   6  11    33824.55    33762.76    593.40 o 
   1   6  11      416.93      445.16     36.04 o 
   2   6  11    20919.27    20530.78    374.91 o 
   3   6  11      198.25      207.31     43.18 o 
   4   6  11       44.45       39.78     42.85 o 
   5   6  11     3314.74     3513.72    149.25 o 
   6   6  11     8383.07     8080.62    334.13 o 
   7   6  11      714.61      691.15    138.69 o 
   8   6  11     8282.81     7888.99    541.31 o 
  -7   7  11    13212.49    11848.31    601.35 o 
  -6   7  11       16.84      -13.06     75.73 o 
  -5   7  11     6158.80     6012.69    258.51 o 
  -4   7  11      195.24      173.68     47.15 o 
  -3   7  11       69.67      129.51     38.62 o 
  -2   7  11      285.08      284.70     52.01 o 
  -1   7  11    17131.55    17537.65    518.02 o 
   0   7  11      563.10      468.31     50.08 o 
   1   7  11    39314.04    38960.61    671.63 o 
   2   7  11      162.50      139.83     35.99 o 
   3   7  11     8762.90     8457.83    211.76 o 
   4   7  11      171.22      132.22     45.85 o 
   5   7  11     1341.25     1247.11    123.87 o 
   6   7  11     1192.31     1204.81    235.51 o 
   7   7  11     7885.21     7567.62    367.10 o 
  -7   8  11      537.37      408.00    451.30 o 
  -6   8  11    10884.49    12185.44    857.61 o 
  -5   8  11       17.00        6.56     60.52 o 
  -4   8  11     1605.15     1428.32     86.81 o 
  -3   8  11       54.81        6.19     40.22 o 
  -2   8  11     6317.92     6189.45    186.72 o 
  -1   8  11      946.33      994.58    103.55 o 
   0   8  11    36619.20    36945.91    645.11 o 
   1   8  11      108.83       66.30     39.24 o 
   2   8  11    25541.93    25430.96    487.19 o 
   3   8  11      376.30      376.32     50.18 o 
   4   8  11      128.78      129.97     51.85 o 
   5   8  11      240.67      279.44     83.82 o 
   6   8  11     4467.32     4552.35    245.18 o 
   7   8  11       43.34      111.46    128.82 o 
  -7   9  11     9100.70     8975.94   1079.30 o 
  -6   9  11      176.10       44.63    157.50 o 
  -5   9  11     6665.19     7274.85    574.37 o 
  -4   9  11      178.56      128.13     56.41 o 
  -3   9  11      345.12      365.19     53.37 o 
  -2   9  11     2396.26     2465.51    100.72 o 
  -1   9  11    16438.65    17073.35    371.00 o 
   0   9  11     1401.71     1428.24     92.57 o 
   1   9  11    28075.99    28451.47    587.25 o 
   2   9  11     1412.15     1568.89     97.44 o 
   3   9  11     8044.82     7763.10    194.97 o 
   4   9  11      854.42     1008.73     79.50 o 
   5   9  11     1047.16     1005.80    119.34 o 
   6   9  11       72.22       84.10    125.90 o 
   7   9  11     6988.92     7137.41   1011.74 o 
  -6  10  11     9873.19    11711.47    869.96 o 
  -5  10  11      544.60      509.17    158.39 o 
  -4  10  11     2303.57     2444.57    150.34 o 
  -3  10  11     3412.42     3572.10    185.19 o 
  -2  10  11     2234.33     2095.68    100.82 o 
  -1  10  11     4481.35     4498.15    150.10 o 
   0  10  11    23327.68    24084.12    658.85 o 
   1  10  11      457.57      448.35     71.36 o 
   2  10  11    13350.06    14057.41    307.42 o 
   3  10  11     5556.02     5551.92    148.94 o 
   4  10  11       18.98       25.04     61.80 o 
   5  10  11     2076.14     2057.20    236.64 o 
   6  10  11     3897.49     4527.12    319.51 o 
  -5  11  11     3907.68     4086.70    326.35 o 
  -4  11  11     3206.08     3523.22    345.57 o 
  -3  11  11      360.99      358.26    137.00 o 
  -2  11  11     5531.25     6241.69    352.40 o 
  -1  11  11     6409.05     6684.67    237.63 o 
   0  11  11     1615.49     1603.07    113.29 o 
   1  11  11    14023.29    14316.65    481.52 o 
   2  11  11     3568.44     3607.67    154.50 o 
   3  11  11     1611.70     1668.63     78.42 o 
   4  11  11     8373.09     8822.17    276.25 o 
   5  11  11     2298.25     2438.71    228.54 o 
  -5  12  11     3433.14     3438.42   1128.68 o 
  -4  12  11     1571.50     1802.45    279.56 o 
  -3  12  11     8375.35     8910.40    302.09 o 
  -2  12  11      133.17       -2.01     94.10 o 
  -1  12  11     5642.09     5545.97    233.26 o 
   0  12  11     4579.17     4858.27    195.41 o 
   1  12  11      485.68      542.72    105.56 o 
   2  12  11     3440.57     3609.06    155.39 o 
   3  12  11    10387.67    10504.57    307.59 o 
   4  12  11      266.04      289.31     78.94 o 
   5  12  11     7114.08     6961.00    330.97 o 
  -4  13  11     8015.43     8212.34    520.47 o 
  -3  13  11      830.90      788.40    294.31 o 
  -2  13  11    10599.75    11892.44    618.02 o 
  -1  13  11      594.10      557.19    110.12 o 
   0  13  11     1115.54     1283.15    120.04 o 
   1  13  11     2914.28     3203.01    200.78 o 
   2  13  11     4705.92     4722.97    393.14 o 
   3  13  11       43.78       81.19     52.86 o 
   4  13  11    12246.71    12328.55    464.19 o 
  -2  14  11      213.32       40.20    115.76 o 
  -1  14  11    10320.72    11558.50    474.54 o 
   0  14  11      497.72      724.92    122.49 o 
   1  14  11      761.58      475.61    142.51 o 
   2  14  11      547.20      640.15    206.16 o 
  -8   0  12     9543.52     9648.47    572.63 o 
  -6   0  12     4747.20     5076.45    223.87 o 
  -4   0  12     7245.24     6980.19    249.52 o 
  -2   0  12    60117.84    59368.73   1495.03 o 
   0   0  12    24897.79    26170.55    727.80 o 
   2   0  12       67.71      126.24     54.16 o 
   4   0  12     3542.54     3490.95    150.84 o 
   6   0  12    17609.39    17614.07    510.75 o 
   8   0  12    11126.12    11677.60   1128.68 o 
  -8   1  12      110.34      102.82     93.63 o 
  -7   1  12     7624.89     7471.36    248.29 o 
  -6   1  12     1238.49     1117.51     80.47 o 
  -5   1  12        1.33       22.34     43.28 o 
  -4   1  12     2075.80     2157.02     90.36 o 
  -3   1  12    23326.86    22556.65    431.46 o 
  -2   1  12      326.61      306.93     43.64 o 
  -1   1  12    33736.51    34673.95    510.90 o 
   0   1  12      125.70      164.97     36.17 o 
   1   1  12     5948.31     6187.10    175.20 o 
   2   1  12      140.89      144.91     35.74 o 
   3   1  12      280.07      253.79     43.10 o 
   4   1  12      121.20      103.46     40.86 o 
   5   1  12    11206.29    10911.58    247.86 o 
   6   1  12       15.09      116.01     49.58 o 
   7   1  12    18034.95    17690.66    429.16 o 
   8   1  12      704.67      595.54    110.16 o 
  -8   2  12     9734.80    10400.57    430.61 o 
  -7   2  12     2067.12     2314.89    170.16 o 
  -6   2  12     2699.69     2834.28    131.23 o 
  -5   2  12     6993.09     6897.85    188.61 o 
  -4   2  12     5033.90     5033.48    151.14 o 
  -3   2  12     4499.71     4450.60    124.30 o 
  -2   2  12    31700.18    30803.07    469.85 o 
  -1   2  12       26.64        8.72     27.81 o 
   0   2  12    18269.56    19181.47    294.94 o 
   1   2  12     1472.77     1555.87     54.92 o 
   2   2  12      416.33      386.06     37.15 o 
   3   2  12     3527.59     3542.48    109.96 o 
   4   2  12     5793.09     5357.88    147.15 o 
   5   2  12       50.81      105.46     50.41 o 
   6   2  12    19064.62    19481.93    429.77 o 
   7   2  12     1067.51     1073.17    133.14 o 
   8   2  12     7636.67     8453.48    418.49 o 
  -8   3  12      687.71      783.29    184.83 o 
  -7   3  12     6652.70     6682.58    252.48 o 
  -6   3  12     7449.88     7443.28    229.78 o 
  -5   3  12      542.71      666.99     64.21 o 
  -4   3  12     9408.19     8837.57    193.01 o 
  -3   3  12    14082.38    13517.26    363.34 o 
  -2   3  12     2515.27     2257.59     85.31 o 
  -1   3  12    17883.20    18328.23    346.49 o 
   0   3  12      476.85      511.10     57.85 o 
   1   3  12     2395.03     2569.83     87.06 o 
   2   3  12     4966.70     4842.91    132.47 o 
   3   3  12      306.29      375.97     50.82 o 
   4   3  12     2813.69     2947.30    105.18 o 
   5   3  12    10728.17    10404.31    270.64 o 
   6   3  12      300.59      327.62     73.75 o 
   7   3  12    13072.28    12599.65    467.84 o 
   8   3  12     4611.75     4616.48    291.67 o 
  -7   4  12     6907.38     7181.99    304.35 o 
  -6   4  12     5588.53     5573.60    192.11 o 
  -5   4  12    15390.69    14833.18    310.50 o 
  -4   4  12     1532.89     1443.36     78.40 o 
  -3   4  12     7489.20     7140.96    192.16 o 
  -2   4  12    17475.84    16181.33    311.81 o 
  -1   4  12        7.51       42.62     35.97 o 
   0   4  12     5726.87     5990.72    147.36 o 
   1   4  12     9940.63    10210.25    250.58 o 
   2   4  12       76.53      118.90     40.20 o 
   3   4  12    11667.93    11547.97    264.92 o 
   4   4  12     3909.35     3785.34    124.48 o 
   5   4  12     1292.75     1311.90     91.94 o 
   6   4  12     8997.10     9096.09    420.18 o 
   7   4  12     2387.02     2692.84    184.91 o 
  -7   5  12     3604.16     4050.85    223.73 o 
  -6   5  12    13533.97    13726.15    370.70 o 
  -5   5  12     1186.89     1276.54     92.06 o 
  -4   5  12    11206.86    10531.01    242.21 o 
  -3   5  12     5500.21     5064.17    155.90 o 
  -2   5  12      913.02      869.60     72.91 o 
  -1   5  12     6524.47     6563.50    183.51 o 
   0   5  12     2794.64     2800.00     93.60 o 
   1   5  12      105.25      121.92     39.75 o 
   2   5  12    18116.96    18091.12    334.33 o 
   3   5  12      307.37      308.17     48.95 o 
   4   5  12    11786.27    11595.56    273.65 o 
   5   5  12     2995.87     2937.29    131.83 o 
   6   5  12       76.70        6.43    103.64 o 
   7   5  12     6800.91     6382.47    764.87 o 
  -7   6  12     8189.55     7949.59    398.09 o 
  -6   6  12     2101.41     2107.92    183.92 o 
  -5   6  12    15964.37    15668.27    347.93 o 
  -4   6  12      119.10      129.95     51.41 o 
  -3   6  12     7841.27     7241.99    182.73 o 
  -2   6  12     4090.60     4170.57    126.10 o 
  -1   6  12      672.73      777.97     84.73 o 
   0   6  12      325.27      477.25     46.14 o 
   1   6  12    27912.83    28305.36    479.74 o 
   2   6  12      130.93      126.10     45.07 o 
   3   6  12    20682.27    20622.88    465.61 o 
   4   6  12       31.80      124.08     49.94 o 
   5   6  12     4271.33     4950.49    228.80 o 
   6   6  12     2724.21     2305.39    198.25 o 
   7   6  12     1174.79     1154.12    181.74 o 
  -7   7  12       88.15      -90.34    163.52 o 
  -6   7  12    10003.33     9721.30    432.32 o 
  -5   7  12       66.16       56.85     77.49 o 
  -4   7  12    13127.50    11779.20    336.99 o 
  -3   7  12      319.80      284.25     49.32 o 
  -2   7  12      533.80      482.71     52.31 o 
  -1   7  12     1266.54     1355.16     66.83 o 
   0   7  12     9656.28     9593.06    225.01 o 
   1   7  12       22.08       61.20     40.18 o 
   2   7  12    29937.58    29919.93    557.84 o 
   3   7  12        8.12       53.41     45.29 o 
   4   7  12    18075.25    17976.66    380.76 o 
   5   7  12       11.63      -73.11     73.11 o 
   6   7  12      219.38       79.90    150.03 o 
   7   7  12     1059.19     1184.49    239.50 o 
  -6   8  12        1.10      -15.62    153.12 o 
  -5   8  12    13255.49    14346.35    658.02 o 
  -4   8  12       15.41       -8.67     57.84 o 
  -3   8  12     5119.08     4918.76    163.51 o 
  -2   8  12      136.36      124.79     39.25 o 
  -1   8  12     1238.09     1199.55     73.93 o 
   0   8  12      359.72      502.17     55.95 o 
   1   8  12    23720.22    24189.98    453.19 o 
   2   8  12       91.14       90.38     44.55 o 
   3   8  12    30484.76    30018.00    570.26 o 
   4   8  12      929.17     1051.33     86.11 o 
   5   8  12     5176.97     5344.15    282.97 o 
   6   8  12      169.23      361.91    326.63 o 
  -6   9  12    10947.36    10302.25    624.05 o 
  -5   9  12       41.47       20.90    195.16 o 
  -4   9  12     9342.27     9232.10    334.96 o 
  -3   9  12       60.45      140.09     61.17 o 
  -2   9  12      387.17      442.10     51.29 o 
  -1   9  12      374.45      333.05     63.36 o 
   0   9  12     7157.59     7459.90    209.70 o 
   1   9  12     1214.76     1361.48     88.38 o 
   2   9  12    24485.82    24335.10    505.21 o 
   3   9  12      347.24      363.60     55.97 o 
   4   9  12    16004.30    15683.67    373.36 o 
   5   9  12     2525.00     2847.01    215.67 o 
   6   9  12      370.84      475.44    149.55 o 
  -5  10  12    14742.54    15509.31    711.24 o 
  -4  10  12      262.65      251.85    238.72 o 
  -3  10  12     3949.22     3894.55    213.33 o 
  -2  10  12     2131.87     2270.37    110.07 o 
  -1  10  12      866.89      971.45     84.07 o 
   0  10  12     4921.45     5179.92    184.64 o 
   1  10  12    10148.89    10713.94    267.12 o 
   2  10  12       10.12       39.88     51.90 o 
   3  10  12    19210.87    19458.57    384.68 o 
   4  10  12     3332.60     3335.23    149.10 o 
   5  10  12     1731.76     1517.96    190.54 o 
  -5  11  12       78.41      302.27    181.09 o 
  -4  11  12     5279.01     6201.77    396.14 o 
  -3  11  12     1859.66     1670.38    123.87 o 
  -2  11  12     1580.25     1559.92    170.37 o 
  -1  11  12     4717.53     5088.69    226.18 o 
   0  11  12     1793.41     1785.72    123.60 o 
   1  11  12     3885.24     3841.37    187.75 o 
   2  11  12    13315.92    13889.02    393.81 o 
   3  11  12      624.33      578.06     59.53 o 
   4  11  12     5322.18     5487.00    201.90 o 
   5  11  12     6358.26     6473.22    382.05 o 
  -4  12  12     1456.97     1558.56    270.87 o 
  -3  12  12     2508.48     2830.58    256.06 o 
  -2  12  12     6105.10     6428.63    294.63 o 
  -1  12  12       81.49       36.50     86.00 o 
   0  12  12    10087.48    10373.36    360.88 o 
   1  12  12     2367.58     2422.29    195.16 o 
   2  12  12      665.57      642.75    121.69 o 
   3  12  12     5288.63     5160.79    288.68 o 
   4  12  12     5379.26     5615.71    235.75 o 
  -3  13  12     5727.47     5458.35    342.18 o 
  -2  13  12     1097.27     1205.43    158.34 o 
  -1  13  12    12432.01    13696.14    879.77 o 
   0  13  12      131.76      264.06     94.38 o 
   1  13  12     5721.68     5641.29    367.58 o 
   2  13  12     2601.58     2848.31    254.06 o 
  -7   0  13    13942.27    13775.98    619.57 o 
  -5   0  13    11906.60    11848.26    372.11 o 
  -3   0  13      611.52      553.99     81.38 o 
  -1   0  13    32077.57    32000.43    787.13 o 
   1   0  13    33238.25    33438.90    770.73 o 
   3   0  13     2591.13     2474.61    140.54 o 
   5   0  13      832.53      704.29     94.21 o 
   7   0  13     9455.07    10253.39    493.38 o 
  -7   1  13      159.03      178.13     94.80 o 
  -6   1  13    10281.53     9965.02    288.17 o 
  -5   1  13      698.06      665.38     72.26 o 
  -4   1  13     2985.47     3157.04    118.99 o 
  -3   1  13     2183.16     2232.40     90.89 o 
  -2   1  13     9762.64     9594.75    207.85 o 
  -1   1  13      736.83      682.17     51.97 o 
   0   1  13    33004.29    34625.43    516.77 o 
   1   1  13      124.57      121.51     41.31 o 
   2   1  13    13639.42    13682.05    264.45 o 
   3   1  13      107.43       91.51     43.41 o 
   4   1  13      101.84       76.76     49.58 o 
   5   1  13      175.49       70.49     51.96 o 
   6   1  13     6283.77     6062.53    203.24 o 
   7   1  13        5.62        2.42     65.95 o 
  -7   2  13     9843.08     9701.23    401.16 o 
  -6   2  13     2379.23     2458.47    146.80 o 
  -5   2  13     7407.65     7567.71    216.61 o 
  -4   2  13     4832.43     4906.13    175.78 o 
  -3   2  13      299.69      311.03     62.33 o 
  -2   2  13     8465.10     8371.37    188.66 o 
  -1   2  13    24812.34    24533.60    414.07 o 
   0   2  13     1395.58     1503.42     77.63 o 
   1   2  13    34839.80    35271.88    616.11 o 
   2   2  13      336.09      309.72     46.37 o 
   3   2  13     1825.68     1739.72     82.40 o 
   4   2  13     1088.50     1138.56     76.75 o 
   5   2  13     1882.66     1880.05    175.32 o 
   6   2  13      539.84      631.74     81.70 o 
   7   2  13     7396.30     7429.74    316.57 o 
  -7   3  13       14.65      -13.20     92.36 o 
  -6   3  13     5694.58     5618.34    293.10 o 
  -5   3  13     5938.36     6335.70    232.53 o 
  -4   3  13     5001.88     5069.44    174.32 o 
  -3   3  13    14718.67    14553.79    313.85 o 
  -2   3  13     3415.10     3261.03    129.51 o 
  -1   3  13     4035.98     3845.07    170.00 o 
   0   3  13    28929.33    29419.57    576.34 o 
   1   3  13      108.57      140.24     43.93 o 
   2   3  13     7626.78     7813.04    195.40 o 
   3   3  13     3387.16     3330.54    130.11 o 
   4   3  13       54.41       62.56     50.82 o 
   5   3  13     3012.97     3139.37    128.05 o 
   6   3  13     2762.92     2651.66    148.95 o 
   7   3  13      111.41      124.91     89.66 o 
  -7   4  13     6343.40     6333.47    281.46 o 
  -6   4  13     2401.00     2434.75    167.06 o 
  -5   4  13     6454.61     6454.78    394.60 o 
  -4   4  13    15164.44    15393.93    376.77 o 
  -3   4  13      159.20      175.95     58.50 o 
  -2   4  13    14523.11    14038.43    304.52 o 
  -1   4  13    13331.84    12899.23    316.89 o 
   0   4  13     2558.41     2652.79    131.72 o 
   1   4  13    10822.78    11232.87    250.25 o 
   2   4  13     4098.17     4036.57    131.16 o 
   3   4  13      716.84      787.73     77.60 o 
   4   4  13    10476.41    10624.03    279.00 o 
   5   4  13      677.12      564.39     75.68 o 
   6   4  13     1890.04     1517.33    190.72 o 
   7   4  13     3713.69     3606.59    341.86 o 
  -7   5  13       13.71      -31.19    142.92 o 
  -6   5  13     4677.36     4805.16    268.89 o 
  -5   5  13     9315.55     9570.05    400.07 o 
  -4   5  13     2623.45     2302.71    110.43 o 
  -3   5  13    12668.15    12498.84    295.21 o 
  -2   5  13     1277.53     1242.65     78.05 o 
  -1   5  13     5793.46     5822.28    157.37 o 
   0   5  13     7457.09     7579.46    178.74 o 
   1   5  13      240.55      250.07     52.13 o 
   2   5  13     2189.39     2310.00     97.36 o 
   3   5  13    13104.12    12828.66    307.06 o 
   4   5  13       20.03      109.17     56.02 o 
   5   5  13    14389.42    13935.13    523.10 o 
   6   5  13     1035.42      993.21    255.74 o 
   7   5  13      340.23      350.50    171.16 o 
  -6   6  13     2429.01     2314.05    284.43 o 
  -5   6  13     3594.34     3368.17    208.28 o 
  -4   6  13    17219.38    16845.19    425.89 o 
  -3   6  13      180.83      206.21     52.65 o 
  -2   6  13    12416.96    11835.85    269.74 o 
  -1   6  13     3198.21     3135.73    112.51 o 
   0   6  13      904.55      916.15     60.36 o 
   1   6  13     1531.33     1574.12     75.28 o 
   2   6  13    11627.52    11720.54    322.00 o 
   3   6  13       22.94       71.12     46.25 o 
   4   6  13    22271.16    21766.41    451.87 o 
   5   6  13      172.17       22.89    110.36 o 
   6   6  13     6207.98     5893.68    466.72 o 
  -6   7  13      235.22       94.10    115.16 o 
  -5   7  13     7388.57     7353.35    309.79 o 
  -4   7  13      860.58      780.78     93.96 o 
  -3   7  13    15664.82    15320.36    401.50 o 
  -2   7  13        4.76       -4.36     44.06 o 
  -1   7  13     5806.96     6056.06    157.06 o 
   0   7  13     1629.53     1664.35     88.99 o 
   1   7  13     3762.72     3996.33    166.68 o 
   2   7  13       14.55       41.05     46.16 o 
   3   7  13    19048.93    19508.30    381.97 o 
   4   7  13       90.79      109.39     65.26 o 
   5   7  13    18396.56    18430.08    656.12 o 
   6   7  13       64.99       25.97    125.25 o 
  -6   8  13     1915.13     1824.04    290.78 o 
  -5   8  13      149.96      107.90    113.58 o 
  -4   8  13    14253.95    13054.57    411.69 o 
  -3   8  13      199.06      121.57     57.44 o 
  -2   8  13    12324.31    12261.14    276.57 o 
  -1   8  13       25.90        2.97     40.06 o 
   0   8  13      302.03      310.29     43.84 o 
   1   8  13       33.25       29.13     38.60 o 
   2   8  13    11879.43    12227.82    267.07 o 
   3   8  13     1164.37     1123.01     73.19 o 
   4   8  13    25321.57    26572.24    758.06 o 
   5   8  13      246.67      316.29    108.99 o 
   6   8  13     7693.28     7766.16   1345.23 o 
  -5   9  13     7440.95     8244.98    504.38 o 
  -4   9  13       12.78       46.23    117.03 o 
  -3   9  13    14198.51    14358.45    402.54 o 
  -2   9  13      651.96      748.40     72.11 o 
  -1   9  13     4259.34     4201.33    141.65 o 
   0   9  13       71.43       46.40     54.68 o 
   1   9  13      413.66      557.12     57.57 o 
   2   9  13     1147.03     1237.09     65.01 o 
   3   9  13    17215.27    17000.68    448.58 o 
   4   9  13       88.29      169.63     92.21 o 
   5   9  13    16016.90    17023.17    615.81 o 
  -4  10  13    13427.20    12897.71    618.38 o 
  -3  10  13       70.03      134.69     87.02 o 
  -2  10  13     9640.93    10185.59    261.07 o 
  -1  10  13     1192.31     1071.00    121.14 o 
   0  10  13      350.28      307.01     69.43 o 
   1  10  13     2913.41     3026.49    141.13 o 
   2  10  13     3878.84     4236.74    151.07 o 
   3  10  13      893.17     1118.28     78.37 o 
   4  10  13    13791.26    13992.82    463.74 o 
  -4  11  13      349.65      446.54    171.28 o 
  -3  11  13    10268.27    10876.05    541.86 o 
  -2  11  13      371.55      537.90    129.81 o 
  -1  11  13     4309.58     4706.84    224.01 o 
   0  11  13     3884.18     4158.77    187.55 o 
   1  11  13      157.92      149.30     74.09 o 
   2  11  13     4370.16     4379.92    210.72 o 
   3  11  13     7439.71     8093.76    331.23 o 
   4  11  13        0.73      -95.33     95.33 o 
  -2  12  13     6108.88     6462.29    328.09 o 
  -1  12  13     3203.67     3220.65    218.06 o 
   0  12  13     1160.39     1347.86    139.72 o 
   1  12  13    11331.43    11801.96    434.54 o 
   2  12  13     1194.02     1170.33    252.15 o 
  -6   0  14    12410.73    11991.65    865.22 o 
  -4   0  14    13685.37    13750.87    488.36 o 
  -2   0  14     1094.50     1179.33    115.18 o 
   0   0  14    10164.21    10646.07    296.07 o 
   2   0  14    29766.88    30821.35    866.26 o 
   4   0  14     8129.96     8020.18    357.52 o 
   6   0  14      106.50       71.43    103.23 o 
  -6   1  14       36.64       -2.56     83.68 o 
  -5   1  14    13523.52    13565.02    345.69 o 
  -4   1  14       25.34       14.79     66.50 o 
  -3   1  14     6580.51     6203.10    202.30 o 
  -2   1  14     1549.27     1719.10     84.26 o 
  -1   1  14     1332.25     1137.88     80.28 o 
   0   1  14     1714.49     1921.93    111.91 o 
   1   1  14    23305.36    24668.42    476.69 o 
   2   1  14       13.94       -3.61     46.02 o 
   3   1  14    18294.24    18619.38    391.01 o 
   4   1  14      147.00      186.71     61.51 o 
   5   1  14     1734.98     1855.37    114.95 o 
   6   1  14      722.29      639.42    100.07 o 
  -6   2  14    10907.56    11435.65    351.76 o 
  -5   2  14      339.67      459.10     83.50 o 
  -4   2  14    13165.22    13116.13    430.25 o 
  -3   2  14     3590.18     3623.20    136.97 o 
  -2   2  14     3183.26     3238.65    116.69 o 
  -1   2  14     4022.25     4117.91    138.99 o 
   0   2  14    10969.11    11235.95    312.88 o 
   1   2  14     2541.57     2445.73    104.98 o 
   2   2  14    25076.77    25688.14    509.73 o 
   3   2  14       45.78       47.03     47.19 o 
   4   2  14     3280.67     3313.33    221.02 o 
   5   2  14     1389.75     1505.12    103.93 o 
   6   2  14       57.25      101.01     80.09 o 
  -6   3  14      266.58      352.81    121.72 o 
  -5   3  14     7926.14     7831.96    295.82 o 
  -4   3  14     3141.53     3191.75    191.20 o 
  -3   3  14    10742.24    10432.97    506.39 o 
  -2   3  14    12289.38    12373.28    283.81 o 
  -1   3  14      187.78      176.04     51.62 o 
   0   3  14     4413.59     4699.31    204.92 o 
   1   3  14    18047.04    18209.83    366.55 o 
   2   3  14      247.24      253.47     56.65 o 
   3   3  14     7904.71     8184.48    222.23 o 
   4   3  14      894.09      831.24    106.87 o 
   5   3  14      326.94      353.30     79.16 o 
   6   3  14     5229.65     5236.25    295.35 o 
  -6   4  14     8505.44     8330.84    369.43 o 
  -5   4  14       65.54      109.58     97.37 o 
  -4   4  14     7682.88     7744.58    250.34 o 
  -3   4  14    10701.02    10226.90    296.33 o 
  -2   4  14     3348.77     3396.89    128.92 o 
  -1   4  14    14648.95    14800.61    358.18 o 
   0   4  14     3709.89     3734.01    136.66 o 
   1   4  14     3898.11     4090.56    163.14 o 
   2   4  14     9841.05    10011.80    328.81 o 
   3   4  14      639.54      646.74     71.57 o 
   4   4  14     1486.57     1481.99    108.50 o 
   5   4  14     5613.25     5729.49    233.05 o 
   6   4  14       61.24      166.39    104.83 o 
  -6   5  14     2063.44     2196.42    252.90 o 
  -5   5  14     4879.09     4698.25    323.95 o 
  -4   5  14     5134.79     4661.28    221.90 o 
  -3   5  14     5033.61     5048.09    176.16 o 
  -2   5  14    16271.06    16250.21    388.25 o 
  -1   5  14      122.64      130.79     51.82 o 
   0   5  14     9317.57     9510.64    215.76 o 
   1   5  14     3286.97     3006.70    120.87 o 
   2   5  14      551.63      483.78     83.27 o 
   3   5  14     3310.02     3291.96    133.02 o 
   4   5  14     6436.05     6261.31    205.82 o 
   5   5  14       58.35      191.78     93.51 o 
   6   5  14    11558.33    11366.81    496.83 o 
  -6   6  14     1975.33     1836.52    329.08 o 
  -5   6  14       83.32      129.26    111.31 o 
  -4   6  14     3218.66     3174.19    170.06 o 
  -3   6  14    11161.52    10676.98    343.62 o 
  -2   6  14     1317.51     1378.25     90.69 o 
  -1   6  14    17372.00    17531.68    444.25 o 
   0   6  14      925.93      908.77     64.74 o 
   1   6  14     3643.36     3533.93    117.09 o 
   2   6  14     1760.88     1824.87     94.30 o 
   3   6  14     2180.57     2280.81    111.67 o 
   4   6  14       64.75       82.50     65.30 o 
   5   6  14    12386.88    12624.56    475.30 o 
   6   6  14      210.27      341.29    226.95 o 
  -5   7  14      395.99      224.73    133.53 o 
  -4   7  14     5194.88     4881.68    212.07 o 
  -3   7  14      429.18      458.05    122.60 o 
  -2   7  14    14805.69    14812.35    344.39 o 
  -1   7  14      418.05      402.24     58.71 o 
   0   7  14     7980.72     8240.02    195.64 o 
   1   7  14      356.17      338.24     56.64 o 
   2   7  14       22.11      -16.49     50.79 o 
   3   7  14       18.99       38.71     48.77 o 
   4   7  14     9271.73     9479.23    321.50 o 
   5   7  14      178.21      287.73    150.89 o 
  -5   8  14       58.79       15.52    137.55 o 
  -4   8  14      178.26      131.68    104.56 o 
  -3   8  14    12025.35    12331.71    361.24 o 
  -2   8  14      121.07      144.86     57.93 o 
  -1   8  14    12727.42    13111.57    354.45 o 
   0   8  14        4.00       13.75     43.16 o 
   1   8  14     1961.57     1920.42     85.42 o 
   2   8  14        7.67       49.72     49.19 o 
   3   8  14     2958.94     3079.37    129.34 o 
   4   8  14      670.98      777.26    107.12 o 
   5   8  14    15600.04    16323.01    713.91 o 
  -4   9  14     2099.43     2856.11    277.15 o 
  -3   9  14      242.98      278.40     98.53 o 
  -2   9  14    13511.20    14215.68    498.21 o 
  -1   9  14      957.58     1020.70     73.45 o 
   0   9  14     6564.77     6580.72    167.28 o 
   1   9  14       52.57       87.26     46.69 o 
   2   9  14       11.98       55.21     43.80 o 
   3   9  14     1159.82     1158.42     87.43 o 
   4   9  14     7383.12     7986.16    363.50 o 
  -3  10  14    10252.46    10786.23    678.21 o 
  -2  10  14      201.53      105.97     74.29 o 
  -1  10  14     9760.46     9978.66    347.22 o 
   0  10  14      494.86      475.52     83.32 o 
   1  10  14     1527.99     1574.71    116.19 o 
   2  10  14     1905.27     1818.86    150.59 o 
   3  10  14     1294.71     1348.04    148.79 o 
  -2  11  14     8942.98     8553.26    507.50 o 
  -1  11  14       71.58      224.92    108.11 o 
   0  11  14     4091.53     4313.36    283.51 o 
   1  11  14     3107.99     3033.31    213.99 o 
   2  11  14      297.74      402.58    130.34 o 
  -5   0  15     7133.82     7055.37    370.57 o 
  -3   0  15     6683.78     7658.27    390.13 o 
  -1   0  15     6735.86     6682.15    450.79 o 
   1   0  15     3237.62     3005.32    179.98 o 
   3   0  15    36381.14    35899.02   1172.26 o 
   5   0  15    11829.79    11981.20    551.79 o 
  -6   1  15     2440.70     2400.92    190.20 o 
  -5   1  15      184.83      199.17     86.47 o 
  -4   1  15     9709.42     9697.56    589.47 o 
  -3   1  15       64.15      -63.07     69.90 o 
  -2   1  15     9199.19     9194.34    250.01 o 
  -1   1  15     1672.93     1775.82     98.46 o 
   0   1  15      294.88      304.98     57.97 o 
   1   1  15     2413.29     2211.65    107.44 o 
   2   1  15    15901.75    16793.15    431.28 o 
   3   1  15      209.73      291.47     68.06 o 
   4   1  15    27408.84    27874.88    763.05 o 
   5   1  15       48.67      146.56     74.74 o 
   6   1  15     4324.34     4403.84    277.56 o 
  -6   2  15     1292.30     1193.55    224.91 o 
  -5   2  15     7449.17     7476.23    332.64 o 
  -4   2  15       23.37      -16.14     77.03 o 
  -3   2  15    11154.75    11121.37    531.22 o 
  -2   2  15     2313.53     2246.51    157.39 o 
  -1   2  15     5026.29     5210.57    171.55 o 
   0   2  15     5674.70     5763.63    171.52 o 
   1   2  15     2748.66     2875.07    117.06 o 
   2   2  15     2387.33     2435.36    131.57 o 
   3   2  15    20872.75    21559.23    595.02 o 
   4   2  15      362.50      329.45     94.69 o 
   5   2  15     8353.83     8088.33    602.88 o 
   6   2  15      807.01      730.99    149.95 o 
  -5   3  15     1087.15     1034.72    150.32 o 
  -4   3  15     7389.37     7305.96    503.76 o 
  -3   3  15     1030.81      925.13    117.20 o 
  -2   3  15    10864.06    10608.04    327.97 o 
  -1   3  15     7203.06     7532.60    215.87 o 
   0   3  15     1137.28     1369.65     94.42 o 
   1   3  15     8985.44     9331.80    232.71 o 
   2   3  15     8878.33     8854.34    271.81 o 
   3   3  15     2643.85     2437.60    143.26 o 
   4   3  15    11873.83    11867.55    745.41 o 
   5   3  15      207.24       76.24    122.50 o 
  -5   4  15     6013.25     5967.63    304.26 o 
  -4   4  15      223.04      345.17    110.02 o 
  -3   4  15     8819.32     8253.53    334.33 o 
  -2   4  15     4310.25     4603.68    199.94 o 
  -1   4  15     5690.69     6102.56    236.06 o 
   0   4  15    12898.61    13438.13    361.06 o 
   1   4  15      351.14      387.74     62.02 o 
   2   4  15     6505.46     6193.44    219.66 o 
   3   4  15     9297.89     9198.41    294.69 o 
   4   4  15        7.13       79.46     74.77 o 
   5   4  15     3435.98     3459.29    193.99 o 
  -5   5  15     6845.95     5583.21    333.88 o 
  -4   5  15     2905.89     2974.46    229.69 o 
  -3   5  15      532.55      532.31    118.60 o 
  -2   5  15     5276.10     5388.45    287.59 o 
  -1   5  15    15682.09    15511.80    354.63 o 
   0   5  15     2465.03     2762.72    132.01 o 
   1   5  15    11111.74    11853.71    305.17 o 
   2   5  15     2900.14     2506.84    166.71 o 
   3   5  15     1739.53     1699.67    122.24 o 
   4   5  15     3948.63     3671.08    204.06 o 
   5   5  15     2004.16     2632.10    306.12 o 
  -5   6  15     1982.22     2073.52    252.71 o 
  -4   6  15     1321.49     1076.29    142.48 o 
  -3   6  15     1231.43     1404.17    130.08 o 
  -2   6  15     5184.63     5186.78    226.06 o 
  -1   6  15     2926.51     2875.68    136.88 o 
   0   6  15    13866.40    13765.05    331.81 o 
   1   6  15        9.62        3.80     49.40 o 
   2   6  15     7442.25     7154.49    240.11 o 
   3   6  15     3535.28     3571.42    170.73 o 
   4   6  15      913.45      842.26    246.97 o 
  -4   7  15       23.38      -14.82     97.72 o 
  -3   7  15      191.74      287.36     95.90 o 
  -2   7  15       20.17       18.76     70.84 o 
  -1   7  15    10752.31    10700.21    282.27 o 
   0   7  15      657.67      659.69     86.38 o 
   1   7  15    10677.26    10897.07    258.35 o 
   2   7  15      136.65      132.15     67.36 o 
   3   7  15     1728.90     1800.87    124.85 o 
   4   7  15      612.65      569.66    123.61 o 
  -3   8  15      505.81      405.36    100.65 o 
  -2   8  15     5865.73     6264.84    252.19 o 
  -1   8  15        1.47        0.08     55.85 o 
   0   8  15    12651.33    12296.09    306.35 o 
   1   8  15        6.16       -2.58     53.70 o 
   2   8  15     5281.43     5317.13    201.83 o 
   3   8  15      122.61      160.70     94.30 o 
  -3   9  15      219.04      328.43    168.69 o 
  -2   9  15     1882.39     2000.38    146.65 o 
  -1   9  15     9851.32    10160.40    331.36 o 
   0   9  15        1.17      119.44     56.50 o 
   1   9  15    10992.71    11574.05    317.50 o 
   2   9  15       24.93        0.77     64.74 o 
  -1  10  15     1316.96     1326.05    147.18 o 
   0  10  15    14020.30    13869.31    461.03 o 
   1  10  15       29.35       29.12    101.36 o 
  -4   0  16     6905.89     6918.77    424.31 o 
  -2   0  16     9854.78     9843.79    774.39 o 
   0   0  16     8850.78     8564.34    439.45 o 
   2   0  16        0.97      -88.32     89.98 o 
   4   0  16    20775.38    20220.23   2220.10 o 
  -5   1  16      664.12      963.23    306.64 o 
  -4   1  16      564.15      674.72    140.80 o 
  -3   1  16     9131.04     9209.00    413.66 o 
  -2   1  16       10.49      -84.51     84.51 o 
  -1   1  16    13831.00    13377.25    460.88 o 
   0   1  16     1487.86     1578.64    190.26 o 
   1   1  16     3388.72     3363.61    253.03 o 
   2   1  16      689.68      735.62    116.08 o 
   3   1  16     4092.74     3943.80    223.50 o 
   4   1  16      587.24      672.38    140.11 o 
   5   1  16    17378.57    16753.50    589.74 o 
  -4   2  16     6824.55     7166.15    442.03 o 
  -3   2  16      340.15      383.12    124.09 o 
  -2   2  16    12481.47    12215.14    642.89 o 
  -1   2  16     1031.37     1441.51    143.21 o 
   0   2  16     6512.43     6804.98    314.81 o 
   1   2  16     5176.67     5109.20    249.80 o 
   2   2  16        1.32      -15.67     84.42 o 
   3   2  16     2416.66     2510.17    181.41 o 
   4   2  16    11337.51    11413.75    445.44 o 
  -4   3  16     3051.00     2867.05    237.83 o 
  -3   3  16     9286.39     9095.50    384.29 o 
  -2   3  16      134.88      326.75    100.13 o 
  -1   3  16     9062.99     8563.04    325.43 o 
   0   3  16     5098.59     5045.43    235.57 o 
   1   3  16     3411.33     3340.19    180.77 o 
   2   3  16     8745.34     8354.65    364.91 o 
   3   3  16     1443.87     1564.38    180.48 o 
   4   3  16     4252.86     4134.46    238.81 o 
  -4   4  16     5287.05     5253.29    319.40 o 
  -3   4  16     1093.91      821.88    135.93 o 
  -2   4  16     8137.83     8284.01    334.72 o 
  -1   4  16     1636.54     1765.55    148.63 o 
   0   4  16     6588.01     6546.00    251.35 o 
   1   4  16    10248.17    10674.08    329.55 o 
   2   4  16       24.60       65.54     81.69 o 
   3   4  16     9141.29     9821.36    371.79 o 
   4   4  16     4536.49     4554.50    286.55 o 
  -4   5  16    10141.66    10178.32    674.24 o 
  -3   5  16     4191.96     4380.81    259.44 o 
  -2   5  16       32.98       67.30     80.02 o 
  -1   5  16     3872.77     3557.81    217.71 o 
   0   5  16     8407.56     8238.45    465.41 o 
   1   5  16     3483.36     3657.16    187.85 o 
   2   5  16    11351.82    11600.70    378.39 o 
   3   5  16      797.71      736.47    113.28 o 
   4   5  16     4166.93     3864.30    224.33 o 
  -3   6  16     5064.97     4762.85    276.01 o 
  -2   6  16     1391.42     1408.19    148.11 o 
  -1   6  16     3229.16     3420.00    189.17 o 
   0   6  16     3320.68     3722.85    195.18 o 
   1   6  16    11561.51    11753.28    513.09 o 
   2   6  16      492.05      648.31    102.78 o 
   3   6  16     8691.37     8334.22    305.94 o 
  -2   7  16      728.06      734.30    127.70 o 
  -1   7  16      101.45      191.38     84.67 o 
   0   7  16     7790.12     7598.32    291.02 o 
   1   7  16      842.04      797.28    105.24 o 
   2   7  16    13282.12    13290.76    420.58 o 
  -1   8  16     2301.55     2441.39    169.39 o 
   0   8  16      170.05      160.62     93.60 o 
   1   8  16    13859.58    14439.67    513.78 o 
  -3   0  17     1475.05     1262.94    278.92 o 
  -1   0  17    10052.54    10888.30    776.13 o 
   1   0  17     9993.43    10243.84    724.15 o 
   3   0  17     1512.24     1678.72    273.72 o 
  -3   1  17      351.83      414.05    240.81 o 
  -2   1  17     4941.44     5526.38    455.72 o 
  -1   1  17      104.37      187.73    102.84 o 
   0   1  17    10753.83    10253.81    426.89 o 
   1   1  17      109.43      183.04     93.55 o 
   2   1  17     7614.60     7376.03    334.66 o 
   3   1  17      470.88      464.09    110.54 o 
  -3   2  17     3261.30     3882.37    497.21 o 
  -2   2  17     1720.47     1910.89    189.68 o 
  -1   2  17     9861.87     9789.44    428.32 o 
   0   2  17      113.91      195.45    100.39 o 
   1   2  17     9623.49     9701.40    415.24 o 
   2   2  17     2345.41     2259.83    183.52 o 
   3   2  17     2346.66     2216.68    180.91 o 
  -3   3  17     4857.76     4991.12    576.90 o 
  -2   3  17     5511.99     4896.71    320.75 o 
  -1   3  17     1922.70     1851.09    183.27 o 
   0   3  17     9161.36     8974.86    403.16 o 
   1   3  17     1540.40     1671.53    198.11 o 
   2   3  17     8302.32     8433.42    415.68 o 
   3   3  17     6447.52     5840.98    300.93 o 
  -2   4  17     3973.29     3993.97    270.34 o 
  -1   4  17     6412.76     5875.07    483.16 o 
   0   4  17       10.09      108.17    139.47 o 
   1   4  17     9229.63     9737.90    423.78 o 
   2   4  17     6392.87     6326.23    320.81 o 
  -2   5  17     3765.43     3702.19    531.85 o 
  -1   5  17     2581.08     2364.01    230.61 o 
   0   5  17     5034.33     5437.06    247.25 o 
   1   5  17     1814.77     2133.59    212.03 o 
   0   6  17        8.09      216.65    117.19 o 
                                                 
